# Supplementary material for: A Novel Defined Hypoxia-Related Gene Signature for Prognostic Prediction of Patients With Ewing Sarcoma
Source: Front Genet. 2022 Jun 2;13:908113. doi: 10.3389/fgene.2022.908113 (PMC9201760; doi:10.3389/fgene.2022.908113)
Supplement: Supplementary file 1 [file Table2.xlsx]

## Sheet: Supplemental  Table S2
Table S2 | Differentially expressed genes (DEGs) between low- and high-risk group in training cohort
Gene symbol	log2FC	AveExpr	t	P.Value	adj.P.Val	B	Regulate
CSPG5	-2.4062	8.74033	-6.86451	1.75e-08	0.000352876	9.18322	Down
OCLN	-1.88735	7.14467	-5.93014	4.18e-07	0.00105099	6.28314	Down
KLHDC1	-1.16462	5.28818	-5.89174	4.76e-07	0.00105099	6.16387	Down
PLSCR4	-2.18418	7.29867	-5.87575	5.03e-07	0.00105099	6.11419	Down
PDE4D	-1.12736	6.65259	-5.75674	7.52e-07	0.00105099	5.74484	Down
GLCE	-1.53129	7.5457	-5.57447	1.39e-06	0.00133788	5.18037	Down
CARF	-1.1634	4.82046	-5.55791	1.47e-06	0.00135039	5.12918	Down
ZKSCAN7	-1.01262	5.83984	-5.37221	2.75e-06	0.00184922	4.55643	Down
NPY5R	-2.50124	6.45444	-5.27063	3.86e-06	0.00239854	4.24435	Down
NPY1R	-2.66659	9.30874	-5.24736	4.17e-06	0.00239854	4.17301	Down
SCN9A	-1.04367	4.06684	-5.16271	5.54e-06	0.00242995	3.91394	Down
SQLE	1.26482	7.41685	5.12098	6.36e-06	0.00260079	3.78652	Up
KRCC1	-1.00926	7.75196	-5.11928	6.4e-06	0.00260079	3.78134	Down
TET2	-1.06586	6.76871	-5.09281	6.99e-06	0.00264474	3.70065	Down
VAMP1	-1.66183	7.4325	-4.83668	1.63e-05	0.00409089	2.92458	Down
NTNG1	-1.6332	7.37107	-4.82846	1.67e-05	0.00409089	2.89984	Down
PPP1R3B	-1.20155	7.18258	-4.80795	1.79e-05	0.00409089	2.83815	Down
HMGA1	1.77241	7.44056	4.79753	1.85e-05	0.00413004	2.80685	Up
PJVK	-1.01899	5.48586	-4.78973	1.9e-05	0.00413004	2.78342	Down
GIMAP2	-1.55236	6.56323	-4.70092	2.54e-05	0.00488597	2.51741	Down
KL	-1.82814	4.45151	-4.67205	2.79e-05	0.00503264	2.43125	Down
ZDHHC21	-1.8749	8.89968	-4.66233	2.88e-05	0.00505389	2.40227	Down
HCG11	-1.15846	4.93818	-4.61181	3.4e-05	0.00546084	2.25194	Down
CYFIP2	1.30873	6.78013	4.61072	3.41e-05	0.00546084	2.24871	Up
QRFPR	-2.10875	5.30256	-4.5803	3.76e-05	0.0058175	2.15845	Down
FABP5	1.40444	8.64425	4.54188	4.26e-05	0.00587464	2.04474	Up
PTTG1IP	-1.05014	11.0772	-4.51509	4.64e-05	0.00593434	1.96562	Down
ZDHHC3	-1.19876	8.18744	-4.45939	5.56e-05	0.00637402	1.8016	Down
C5	-1.23016	5.57985	-4.44897	5.75e-05	0.00637402	1.77101	Down
RNF141	-1.59028	9.22632	-4.42548	6.2e-05	0.00648044	1.70209	Down
TCAIM	-1.0539	6.10813	-4.41239	6.46e-05	0.00658854	1.66377	Down
CDC37L1	-1.2408	6.66851	-4.40713	6.57e-05	0.00666675	1.64838	Down
RBM43	-1.07186	5.43935	-4.31397	8.85e-05	0.00721669	1.3768	Down
NCAPG	1.11762	6.98799	4.29196	9.49e-05	0.00745407	1.31292	Up
SOCS2	-1.42416	6.56934	-4.28414	9.73e-05	0.00755319	1.29028	Down
ST8SIA1	-1.55043	4.68527	-4.19952	0.000127153	0.00851038	1.04611	Down
LMBRD1	-1.09161	8.93772	-4.1894	0.000131272	0.00868809	1.01704	Down
PTPN22	-1.53068	5.34914	-4.18265	0.000134094	0.00875996	0.99766	Down
SELENBP1	-1.53208	6.52991	-4.13731	0.00015463	0.0092348	0.867834	Down
TSPAN8	-3.47573	9.41507	-4.13156	0.000157443	0.00927339	0.851414	Down
DCC	-1.72514	6.68003	-4.11294	0.000166903	0.00949043	0.798278	Down
C14orf132	-1.03745	7.49371	-4.10654	0.000170277	0.00960114	0.780056	Down
SPTLC3	-1.02326	4.13157	-4.09109	0.000178703	0.00982918	0.736083	Down
ARID5B	-1.05269	8.21455	-4.08198	0.000183858	0.00989528	0.710198	Down
UHRF1	1.12374	7.46721	4.08027	0.000184848	0.00989528	0.705314	Up
AURKA	1.21096	6.4048	4.05417	0.000200514	0.0101884	0.631286	Up
MXRA7	-1.07405	10.2404	-4.04695	0.000205075	0.0101962	0.610824	Down
DIXDC1	-1.03485	6.74765	-4.01142	0.000229004	0.010592	0.510455	Down
SLC16A4	-1.00297	4.74072	-3.99528	0.000240752	0.0108142	0.464972	Down
LINC01405	-1.63485	4.84919	-3.98175	0.000251052	0.0111135	0.426895	Down
OLFM3	-1.97055	6.21253	-3.96346	0.000265653	0.0114295	0.37553	Down
SCRN1	1.0218	6.23107	3.88295	0.000340291	0.0127388	0.150717	Up
DTL	1.16264	7.23189	3.87475	0.000348949	0.0127388	0.127921	Up
SLC9A3-AS1	-1.07706	6.29177	-3.86096	0.000363976	0.0130613	0.0896767	Down
FGD4	1.08261	5.89265	3.85494	0.000370734	0.0131045	0.0729927	Up
POU4F2	-2.15903	5.42841	-3.85451	0.000371224	0.0131045	0.0717955	Down
ALDH5A1	-1.01501	7.26569	-3.81312	0.000421132	0.0139055	-0.0425502	Down
FGF14	-1.38938	6.32194	-3.76736	0.000483863	0.0149118	-0.168319	Down
P2RX7	-1.31703	5.71511	-3.75632	0.000500282	0.0151575	-0.198529	Down
FAM149B1	-1.05478	5.95089	-3.75162	0.00050745	0.0152191	-0.211405	Down
PLD5	-1.54773	4.18827	-3.73512	0.000533363	0.0156946	-0.256473	Down
AMPD3	-1.00349	6.74051	-3.73333	0.000536237	0.0157332	-0.261334	Down
CDCA7	1.31785	6.50582	3.71891	0.000560045	0.0162897	-0.300631	Up
UCP2	1.44088	7.76813	3.7167	0.000563796	0.0163517	-0.306668	Up
STEAP3	-1.69232	7.60659	-3.66917	0.000650244	0.0173622	-0.435621	Down
PTPRK	1.10644	7.38706	3.63453	0.000721128	0.0181705	-0.529069	Up
MYO16	-1.17014	5.31147	-3.63212	0.000726335	0.0181908	-0.535564	Down
STON1	-1.14624	6.61219	-3.6247	0.000742553	0.0183018	-0.555497	Down
ADGRG2	-2.69052	9.09972	-3.61308	0.000768691	0.01865	-0.586717	Down
TFRC	1.19576	9.16801	3.59489	0.000811359	0.0192105	-0.635453	Up
LMO2	-1.34294	8.85918	-3.59472	0.00081178	0.0192105	-0.635921	Down
SLFN12	-1.03131	5.11067	-3.59327	0.00081527	0.0192705	-0.63979	Down
DLG2	-1.40657	6.98271	-3.58691	0.000830789	0.0193876	-0.656796	Down
CDH8	-1.40568	6.34326	-3.57668	0.000856345	0.0196881	-0.684114	Down
ZNF827	1.20503	6.66384	3.53937	0.000956115	0.0207668	-0.783424	Up
XG	-1.89611	8.11865	-3.51006	0.00104222	0.0216221	-0.861066	Down
CPEB2	-1.12242	8.71772	-3.50304	0.00106391	0.0217809	-0.879599	Down
CAMK2N1	-1.59039	8.03	-3.49238	0.00109767	0.0221797	-0.907709	Down
PCDH17	1.48104	8.87942	3.48471	0.00112259	0.0224876	-0.927906	Up
HLF	-1.00673	4.8989	-3.47711	0.00114784	0.0226797	-0.94791	Down
PTGDS	-1.41111	7.87517	-3.46795	0.00117898	0.0229963	-0.971976	Down
ROBO1	1.15511	7.90045	3.4295	0.00131868	0.0241989	-1.0726	Up
SPP1	2.08513	8.63249	3.40418	0.00141916	0.0249663	-1.13853	Up
CCND2	-1.00154	9.27351	-3.39689	0.00144939	0.025283	-1.15744	Down
DNAJC6	1.0259	4.18473	3.39502	0.00145725	0.0253742	-1.16229	Up
USP31	-1.03758	9.08631	-3.39451	0.0014594	0.0253742	-1.16362	Down
CYP26B1	-2.04593	8.15977	-3.38311	0.00150829	0.0259118	-1.19318	Down
RORA	-1.02911	6.14823	-3.37201	0.00155735	0.0263821	-1.22188	Down
RDX	-1.08839	9.63436	-3.34162	0.00169963	0.0274032	-1.30023	Down
ZFHX4	1.26536	6.23174	3.32434	0.00178594	0.0282089	-1.34459	Up
CNMD	-1.37045	7.77636	-3.32201	0.00179786	0.0282957	-1.35055	Down
HPGD	-1.16288	4.15779	-3.31705	0.00182359	0.0284035	-1.36327	Down
SLFN11	-1.06415	7.78161	-3.31104	0.00185519	0.0286087	-1.37864	Down
RBM11	-1.75072	8.13596	-3.29583	0.00193751	0.029215	-1.41749	Down
OLFM1	-1.37823	9.36914	-3.28595	0.00199285	0.0294995	-1.44268	Down
LOC101928047	-1.11928	4.30193	-3.26655	0.00210586	0.0302554	-1.49198	Down
SIAH3	-1.46701	5.44036	-3.25905	0.00215112	0.030796	-1.51098	Down
HIST1H2BD	-1.07303	7.93624	-3.2585	0.00215448	0.0308011	-1.51238	Down
ADRB1	-1.74727	8.29816	-3.24763	0.00222191	0.0314527	-1.53991	Down
TTK	1.12676	6.15827	3.23751	0.0022864	0.0320155	-1.56546	Up
DCDC2	-1.35184	6.96403	-3.23182	0.00232347	0.0323459	-1.57981	Down
HIST1H2BC	-1.11402	5.12963	-3.21799	0.00241596	0.0330253	-1.61465	Down
CENPV	1.06094	6.82559	3.18661	0.00263886	0.0348693	-1.69334	Up
UCHL1	1.34333	8.07052	3.18622	0.00264169	0.0348693	-1.69429	Up
ELSPBP1	-1.18211	5.12473	-3.16008	0.00284226	0.0364698	-1.75948	Down
HIST1H2AC	-1.38547	8.85335	-3.1599	0.00284372	0.0364698	-1.75994	Down
TMEM178B	-1.16161	6.88415	-3.1542	0.00288935	0.0367997	-1.77411	Down
MTUS1	-1.03497	6.65299	-3.13955	0.0030098	0.037807	-1.81046	Down
SEL1L3	-1.17704	7.97197	-3.09026	0.00345072	0.0413843	-1.93197	Down
CYBRD1	-1.08292	7.49953	-3.08277	0.00352284	0.0417079	-1.95033	Down
CYP4F22	-1.48604	7.864	-3.07982	0.00355159	0.0418765	-1.95755	Down
CHRDL1	-1.51651	7.1135	-3.07893	0.00356035	0.0419063	-1.95973	Down
EGR2	-1.53249	8.45337	-3.06556	0.00369394	0.0426578	-1.99242	Down
NAIP	-1.18473	7.10463	-3.05834	0.00376802	0.0430223	-2.01003	Down
MCC	-1.04248	5.31432	-3.05614	0.00379086	0.0431841	-2.01539	Down
DAPL1	-1.71638	5.59492	-3.05522	0.00380037	0.043221	-2.01761	Down
UGT3A1	-1.04525	5.59585	-3.04517	0.0039067	0.0438846	-2.04207	Down
LOC728392	-1.29812	8.75444	-2.9856	0.00459615	0.0485494	-2.18596	Down
ABCA5	-1.44892	7.86027	-2.98074	0.00465714	0.0489121	-2.19761	Down
