# Supplementary material for: A Novel Defined Hypoxia-Related Gene Signature for Prognostic Prediction of Patients With Ewing Sarcoma
Source: Front Genet. 2022 Jun 2;13:908113. doi: 10.3389/fgene.2022.908113 (PMC9201760; doi:10.3389/fgene.2022.908113)
Supplement: Supplementary file 2 [file Table3.xlsx]

## Sheet: Supplemental  Table S3
Table S3 | Differentially expressed genes (DEGs) between low- and high-risk group in validation cohort
Gene symbol	log2FC	AveExpr	t	P.Value	adj.P.Val	B	Regulate
CYP26B1	-1.46401	6.35715	-3.62574	0.00060653	0.00344974	-0.577033	Down
HSPB6	1.00396	3.09488	2.97988	0.00419899	0.0145107	-2.34877	Up
COPZ2	1.36672	2.93533	3.50294	0.000890245	0.00457029	-0.931527	Up
CCL18	1.28652	2.14093	3.33385	0.00149246	0.00668499	-1.40667	Up
TMEM132A	1.33744	4.50927	6.24749	5.2e-08	7.17e-06	8.26603	Up
DNAH9	-1.04761	2.68791	-3.31431	0.00158282	0.0069474	-1.46056	Down
CAMK1G	-1.09756	4.18448	-3.45155	0.00104315	0.00511227	-1.07757	Down
SPAG9	-1.22481	4.75322	-6.47251	2.19e-08	4.1e-06	9.0898	Down
NFIX	-1.40962	5.4221	-7.37112	6.76e-10	1.09e-06	12.4058	Down
IL32	1.44628	3.00198	4.29757	6.64e-05	0.000681525	1.48663	Up
STAB1	1.3382	4.22078	3.45565	0.00103008	0.00506641	-1.06596	Up
MRC2	1.20305	4.28463	3.25719	0.00187764	0.00791352	-1.61691	Up
PLAUR	1.0662	3.32782	4.59524	2.36e-05	0.000331583	2.45855	Up
TYROBP	1.48134	4.88511	4.20895	8.98e-05	0.000850294	1.20352	Up
TACC3	1.04322	4.29642	5.1042	3.81e-06	9.51e-05	4.18476	Up
RNF19A	-1.02527	3.90034	-5.78181	3.06e-07	2.15e-05	6.57823	Down
ADRB1	-1.17652	4.64344	-4.25216	7.75e-05	0.000762378	1.34119	Down
SCML1	-1.1992	4.15857	-4.63992	2.02e-05	0.000295257	2.60701	Down
PTGER3	-1.66546	5.77973	-6.16373	7.17e-08	8.06e-06	7.96056	Down
COL11A1	1.92433	2.62931	3.82103	0.0003249	0.00217673	0.00212717	Up
POLD1	1.07537	4.52385	5.95313	1.6e-07	1.45e-05	7.196	Up
DLX3	-1.60159	2.41371	-3.88307	0.000265556	0.0018754	0.189846	Down
IPO5	-1.15555	6.33291	-5.75091	3.44e-07	2.29e-05	6.46727	Down
SPI1	1.20756	2.83814	4.151	0.000109175	0.000990762	1.02006	Up
KLF6	-1.11122	5.24021	-3.17879	0.00236712	0.00939767	-1.82843	Down
SPAG5	1.06817	4.08758	5.7965	2.9e-07	2.12e-05	6.63105	Up
UBE2T	1.21799	4.00106	5.5055	8.65e-07	4.11e-05	5.59152	Up
GTF2I	-1.19846	5.19411	-5.78228	3.06e-07	2.15e-05	6.57993	Down
FAP	1.68025	2.47179	4.95087	6.64e-06	0.000137324	3.65714	Up
ITM2A	-1.87455	9.00782	-5.56993	6.79e-07	3.48e-05	5.82046	Down
SESN1	-1.01616	3.70802	-4.73274	1.45e-05	0.000231272	2.9175	Down
SEMA5B	1.01292	2.38202	2.753	0.00785909	0.0233316	-2.91202	Up
RAD54L	1.30079	2.56571	6.95145	3.44e-09	1.9e-06	10.8541	Up
MMP2	1.23303	5.25613	3.02676	0.00367545	0.0130916	-2.22829	Up
CPXM1	1.31842	3.91321	3.72631	0.000440698	0.00271239	-0.281064	Up
FXYD5	1.02824	4.14408	3.24176	0.00196569	0.00818754	-1.65881	Up
EZR	-1.06509	5.46131	-5.16151	3.09e-06	8.63e-05	4.38346	Down
CDC45	1.18139	2.99156	6.32556	3.86e-08	5.67e-06	8.55135	Up
BTAF1	-1.34344	3.87183	-6.98104	3.07e-09	1.9e-06	10.9634	Down
MMP11	1.31379	3.83237	4.80938	1.11e-05	0.000191135	3.17582	Up
GGT5	1.09866	2.50309	2.8203	0.00654579	0.0203485	-2.74842	Up
CENPM	1.19232	3.34666	5.99707	1.35e-07	1.27e-05	7.35508	Up
KDELR3	1.15313	2.40334	4.24189	8.03e-05	0.000776651	1.30842	Up
MMP9	2.13309	5.2402	3.09359	0.00303379	0.0113607	-2.05425	Up
MYBL2	1.27893	3.14477	5.5186	8.23e-07	4.01e-05	5.63803	Up
CST3	1.15898	7.23707	3.4589	0.00101985	0.00503164	-1.05676	Up
MXRA5	1.19014	2.18285	3.42091	0.00114585	0.0054625	-1.16397	Up
CHRDL1	-2.05055	3.92603	-5.13469	3.4e-06	9.03e-05	4.29039	Down
CORO1A	1.14374	2.63467	4.74989	1.37e-05	0.000221414	2.97516	Up
NFAT5	-1.1828	2.12787	-5.3306	1.66e-06	5.96e-05	4.97419	Down
METRN	1.14045	2.04081	4.11307	0.000124025	0.00108357	0.90068	Up
RBL2	-1.16275	4.30784	-6.19147	6.45e-08	7.64e-06	8.06166	Down
TRIM35	-1.2718	4.09547	-5.19921	2.69e-06	8.04e-05	4.51462	Down
JPH1	-1.35663	4.4441	-3.70208	0.000476155	0.00287284	-0.352845	Down
NDRG1	-1.14909	5.39063	-3.4174	0.00115818	0.00550223	-1.17381	Down
SLC17A7	-1.19475	4.41293	-3.0259	0.00368454	0.0131113	-2.23053	Down
CD37	1.04796	2.20363	4.00982	0.000175003	0.0013964	0.578785	Up
TNNT1	1.92543	2.3456	3.43475	0.00109831	0.00530114	-1.12499	Up
COMP	1.77951	2.60511	3.52916	0.000820702	0.0043028	-0.856497	Up
CAV2	-1.25106	5.19958	-2.80002	0.0069184	0.021243	-2.79802	Down
LFNG	1.17968	2.59526	4.32885	5.96e-05	0.000633926	1.58729	Up
PCOLCE	1.12685	6.07603	3.14079	0.00264542	0.0102083	-1.92969	Up
GIMAP2	-1.04636	3.8503	-4.80356	1.13e-05	0.00019394	3.15614	Down
AEBP1	1.25021	5.29771	3.41895	0.00115271	0.00549043	-1.16946	Up
SPIN1	-1.08019	5.41926	-5.52456	8.05e-07	3.98e-05	5.65916	Down
ECM2	-1.17973	3.8009	-3.99051	0.000186559	0.00145972	0.519081	Down
CDC37L1	-1.31181	4.39849	-4.81626	1.08e-05	0.000187964	3.19908	Down
GDF10	-1.29996	2.79124	-2.44898	0.0173516	0.0435548	-3.61247	Down
ENO3	1.13671	4.12191	4.63472	2.06e-05	0.000299597	2.58971	Up
DLX4	-1.42081	2.84727	-2.8519	0.00600178	0.0190333	-2.67058	Down
PRKAR1A	-1.11038	5.69241	-6.22808	5.61e-08	7.25e-06	8.19519	Down
WSB1	-1.15507	6.44044	-5.56866	6.83e-07	3.48e-05	5.81594	Down
MAPK10	-1.00015	2.60088	-5.40059	1.28e-06	5.12e-05	5.22051	Down
CTSC	1.42412	3.39353	4.20658	9.05e-05	0.000856396	1.19601	Up
ZBTB16	-1.26913	1.99793	-5.12509	3.53e-06	9.1e-05	4.25709	Down
RNF141	-1.53709	5.78894	-6.50877	1.91e-08	4.1e-06	9.22289	Down
DDX6	-1.00193	3.80123	-4.80184	1.14e-05	0.000194534	3.1503	Down
CALCA	-2.80828	3.92518	-4.00419	0.000178298	0.00141589	0.561367	Down
FOXM1	1.01941	3.96312	4.68291	1.73e-05	0.000265658	2.7505	Up
COL12A1	1.67068	3.72705	3.49727	0.000906004	0.00462532	-0.947705	Up
SERINC1	-1.08165	5.89259	-6.23907	5.38e-08	7.17e-06	8.2353	Down
SMOC2	1.14189	2.64667	2.61622	0.0113022	0.0310359	-3.23511	Up
SLC29A1	1.15551	4.20823	4.26289	7.47e-05	0.000742978	1.37548	Up
ARRDC3	-1.04577	4.58866	-4.62734	2.11e-05	0.000304682	2.56514	Down
STC2	1.00077	2.13773	4.04096	0.000157813	0.00130076	0.675377	Up
RBP1	1.03449	5.17723	2.39944	0.0196343	0.0479199	-3.72038	Up
SLC25A36	-1.07268	4.5347	-5.85423	2.33e-07	1.83e-05	6.83886	Down
COL7A1	1.34096	3.75044	3.93142	0.000226674	0.0016865	0.337374	Up
PLSCR4	-1.96349	3.66324	-5.79346	2.93e-07	2.12e-05	6.6201	Down
CENPA	1.00866	2.85561	5.03781	4.85e-06	0.000111729	3.95556	Up
IGFBP2	1.40321	6.1215	3.59594	0.000666139	0.00370089	-0.663749	Up
ID2	-1.46801	8.02844	-5.71451	3.95e-07	2.5e-05	6.33677	Down
QSOX1	1.0074	3.62151	4.27413	7.19e-05	0.000721524	1.41148	Up
ERRFI1	-1.00929	4.2596	-2.44753	0.0174147	0.043667	-3.61565	Down
SRSF11	-1.10304	6.65378	-5.64447	5.14e-07	2.91e-05	6.08618	Down
MFAP2	1.64775	3.6758	5.12003	3.59e-06	9.25e-05	4.23957	Up
TXNIP	-1.07113	6.41552	-3.99908	0.000181344	0.00142807	0.545549	Down
RAB32	1.10083	2.44084	4.18667	9.68e-05	0.000900643	1.13283	Up
VAMP8	1.23832	3.01198	4.39047	4.82e-05	0.000552377	1.78661	Up
OLFM3	-1.10024	2.80752	-2.73086	0.00834145	0.0244434	-2.96518	Down
SPP1	2.11031	5.38719	3.23704	0.0019934	0.00826543	-1.6716	Up
KDSR	-1.51702	6.91225	-6.1714	6.96e-08	7.99e-06	7.98852	Down
ESRRB	-1.43944	3.08818	-3.39089	0.0012557	0.00587132	-1.24813	Down
MXI1	-1.18071	4.51918	-6.65326	1.09e-08	3.08e-06	9.75424	Down
KIAA1217	-1.2358	3.82225	-4.31743	6.2e-05	0.000651903	1.55049	Down
TGFBI	1.61134	4.88406	4.16178	0.00010528	0.000963245	1.05408	Up
ADRA1A	-1.6265	2.64471	-4.28326	6.97e-05	0.000703235	1.44072	Down
FABP3	1.08117	2.38628	4.79289	1.17e-05	0.000199307	3.12008	Up
PLAU	1.10377	2.89244	3.08149	0.00314158	0.0116456	-2.08596	Up
EGR2	-1.80571	4.44259	-4.18794	9.64e-05	0.000899562	1.13685	Down
NCKAP1L	1.67307	3.6222	3.69814	0.000482169	0.00290118	-0.364482	Up
PDE1B	1.09314	3.0047	3.98474	0.000190156	0.00148263	0.501253	Up
HOXC11	1.03909	3.69168	2.70772	0.00887443	0.0256883	-3.02037	Up
G0S2	-1.62418	5.34691	-3.18079	0.00235327	0.00935618	-1.82308	Down
XG	-1.10719	5.33121	-3.0488	0.00345108	0.0124985	-2.17121	Down
CDKN1A	-1.23544	4.80449	-2.88154	0.00552984	0.0179289	-2.59699	Down
MT1G	1.1552	2.46692	2.9241	0.00491195	0.0163637	-2.49031	Up
FAM110A	1.09908	3.00558	4.88882	8.31e-06	0.000157583	3.44535	Up
HCST	1.00052	2.48701	4.15306	0.000108423	0.000984862	1.02654	Up
TSPAN8	-3.88448	6.03531	-6.2525	5.11e-08	7.12e-06	8.28433	Down
PKMYT1	1.20258	3.86154	5.56133	7.02e-07	3.56e-05	5.78986	Up
CHTF18	1.17226	4.55253	6.12082	8.45e-08	8.95e-06	7.80436	Up
SDF2L1	1.12986	3.31745	4.96418	6.33e-06	0.000134145	3.70268	Up
LOXL1	1.35968	3.69315	3.84291	0.00030265	0.00206075	0.0681235	Up
CD68	1.25592	3.55605	2.81458	0.00664892	0.0206225	-2.76243	Up
RNASE1	1.0868	6.03787	3.32711	0.00152305	0.00676319	-1.42528	Up
ARHGEF6	-1.09944	4.01164	-2.99847	0.00398359	0.0139457	-2.30116	Down
APOC1	1.10702	5.26612	3.56817	0.00072671	0.00394392	-0.744186	Up
LSP1	1.60012	3.44138	4.24177	8.03e-05	0.000776651	1.30801	Up
TNNT3	2.14216	2.15159	3.86357	0.00028298	0.00196569	0.130669	Up
H19	1.64918	5.91772	3.32849	0.00151674	0.00674875	-1.42147	Up
TMEM160	1.02994	3.70837	3.69512	0.00048683	0.0029195	-0.373402	Up
GMFG	1.09841	3.05584	3.78433	0.000365805	0.00235127	-0.108112	Up
TRIM22	-1.40963	4.17112	-5.44159	1.1e-06	4.7e-05	5.36524	Down
H3F3B	-1.12854	8.55724	-4.7683	1.28e-05	0.000212996	3.03712	Down
HSPA12B	1.04879	2.08288	4.73381	1.45e-05	0.000230726	2.9211	Up
SYT4	-1.69698	2.79649	-3.17179	0.00241626	0.00955149	-1.84716	Down
POSTN	1.68529	5.69829	2.99316	0.00404402	0.0141169	-2.31478	Up
GSTM5	-1.28073	4.66178	-3.8275	0.000318165	0.00213733	0.0216113	Down
PTPN22	-1.46686	2.51944	-3.38447	0.00128046	0.00595978	-1.26606	Down
SLC38A2	-1.259	6.4308	-4.93516	7.03e-06	0.000142671	3.60339	Down
HOOK1	-1.56673	4.60574	-3.96037	0.000206083	0.00157668	0.426195	Down
APLNR	1.02115	2.50096	2.60576	0.011615	0.0316975	-3.25928	Up
LMO2	-1.13766	6.04738	-3.83806	0.000307455	0.00208445	0.0534649	Down
CAPRIN1	-1.0676	7.31088	-5.7284	3.75e-07	2.44e-05	6.38652	Down
TROAP	1.23461	4.08773	4.6579	1.89e-05	0.000283162	2.66695	Up
GPNMB	1.18869	3.9846	3.38512	0.0012779	0.00595293	-1.26423	Up
GYPC	1.06723	3.47565	4.14454	0.000111578	0.00100511	0.999676	Up
HMGA1	1.72069	5.15346	4.93716	6.98e-06	0.000142431	3.61023	Up
CPEB2	-1.77055	4.68677	-5.86484	2.24e-07	1.77e-05	6.87714	Down
SULF1	1.03089	2.60411	2.92726	0.00486874	0.0162592	-2.48235	Up
RDX	-1.38355	5.22142	-5.74986	3.46e-07	2.29e-05	6.46351	Down
CARF	-1.00426	2.41611	-6.85453	5.01e-09	2.04e-06	10.4962	Down
SSFA2	-1.07057	4.44662	-3.32768	0.00152045	0.00675982	-1.42371	Down
GLCE	-1.53344	5.13756	-7.84796	1.06e-10	6.5e-07	14.1676	Down
RGS3	1.07981	3.95677	3.94283	0.000218334	0.00164414	0.372331	Up
NPFF	1.26533	2.26478	4.48205	3.51e-05	0.000440068	2.08533	Up
DIAPH3	-1.06159	2.3682	-4.58311	2.47e-05	0.000340822	2.41834	Down
PIF1	1.28941	2.55731	6.09487	9.33e-08	9.47e-06	7.71003	Up
FTO	-1.02289	3.40484	-5.35764	1.5e-06	5.58e-05	5.06922	Down
CDH11	-1.13921	5.37183	-4.39064	4.82e-05	0.000552377	1.78716	Down
KSR1	-1.16286	4.67562	-5.18201	2.86e-06	8.3e-05	4.45476	Down
LEPREL4	1.00437	3.12255	5.45404	1.05e-06	4.52e-05	5.40928	Up
FKBP10	1.12198	4.99934	2.92865	0.00484977	0.0162331	-2.47883	Up
EVA1B	1.18336	3.68894	4.16219	0.000105133	0.000962804	1.05539	Up
NBPF3	-1.04534	3.37257	-3.6752	0.000518661	0.00306714	-0.432106	Down
CD53	1.00099	2.69272	3.5762	0.000708667	0.00387271	-0.720954	Up
DPT	1.21693	2.52372	3.11263	0.00287107	0.0108958	-2.00415	Up
CRABP2	1.3119	2.54011	4.2942	6.71e-05	0.00068431	1.47583	Up
HMCN1	-1.32228	5.37093	-5.27641	2.02e-06	6.81e-05	4.78418	Down
SMYD2	1.16028	2.91237	7.36523	6.92e-10	1.09e-06	12.384	Up
RHOB	-1.07244	6.12084	-2.81053	0.00672286	0.0207875	-2.77234	Down
HES6	1.42371	3.20595	4.18729	9.66e-05	0.000899562	1.13478	Up
GRIP2	-1.29822	2.12043	-3.80017	0.000347577	0.00226851	-0.060604	Down
NAF1	-1.00231	3.74275	-5.18075	2.88e-06	8.32e-05	4.45035	Down
SFRP2	2.03056	3.63304	3.259	0.00186756	0.00789217	-1.61199	Up
CLVS2	-1.85761	2.92512	-4.81652	1.08e-05	0.000187964	3.19995	Down
TMEM47	-1.6383	5.21889	-4.83648	1e-05	0.000179368	3.26758	Down
GPR174	-1.86387	2.30272	-4.45637	3.84e-05	0.000465203	2.00128	Down
HERC4	-1.28283	4.81172	-6.15516	7.41e-08	8.25e-06	7.92936	Down
ADD3	-1.18538	4.67265	-5.81185	2.73e-07	2.04e-05	6.68626	Down
TAGLN	1.0904	6.2941	2.63017	0.0108966	0.030115	-3.20274	Up
ARID5B	-1.20308	2.87755	-5.10918	3.74e-06	9.4e-05	4.20198	Down
CDH8	-1.4338	3.87312	-3.98137	0.000192281	0.00149286	0.490879	Down
DLG2	-1.74618	4.94425	-6.84568	5.19e-09	2.04e-06	10.4635	Down
NRGN	1.0558	3.67329	3.63936	0.000581003	0.00334838	-0.537236	Up
ABCA5	-1.11012	3.99886	-3.45547	0.00103064	0.00506641	-1.06646	Down
ENPP3	-1.05684	4.10298	-3.18888	0.00229805	0.00917305	-1.80143	Down
PDLIM3	1.07982	2.04707	2.4224	0.018545	0.0459331	-3.6706	Up
DKK2	-1.86388	5.63178	-4.39798	4.7e-05	0.000542102	1.811	Down
GDF6	-1.40624	3.07259	-3.43458	0.0010989	0.00530114	-1.12549	Down
FZD1	-1.02389	5.17813	-4.13573	0.000114936	0.00102364	0.971913	Down
TMSB15A	1.26716	2.65324	4.68841	1.7e-05	0.000262722	2.7689	Up
DUSP23	1.0452	3.84853	6.49722	1.99e-08	4.1e-06	9.18049	Up
FCER1G	1.24473	4.36937	3.8077	0.000339222	0.00223117	-0.0379856	Up
C1QC	1.04174	4.73762	2.76323	0.00764487	0.0228744	-2.88733	Up
PTH1R	1.20288	2.97389	2.41981	0.0186649	0.0461603	-3.67623	Up
TONSL	1.1213	2.81463	6.82759	5.57e-09	2.04e-06	10.3968	Up
RECQL4	1.58026	4.02409	6.84915	5.12e-09	2.04e-06	10.4763	Up
SPC24	1.00694	2.75536	5.48028	9.5e-07	4.27e-05	5.50214	Up
C16orf59	1.22767	3.32032	6.56694	1.52e-08	3.65e-06	9.43665	Up
JAK1	-1.81703	7.12947	-7.45957	4.8e-10	1.09e-06	12.7329	Down
LAPTM5	1.21013	4.2796	3.3325	0.00149855	0.00670848	-1.41041	Up
CAMK2N1	-1.20346	4.76652	-2.7017	0.00901814	0.0260154	-3.03468	Down
NTNG1	-1.45561	4.03258	-5.1279	3.49e-06	9.09e-05	4.26684	Down
OLFML2B	1.52927	3.7331	3.47057	0.000983847	0.00489347	-1.02367	Up
FRZB	-1.8165	5.09267	-3.78132	0.000369372	0.00237143	-0.117128	Down
S100A9	1.37432	2.82432	2.93131	0.0048139	0.0161347	-2.47214	Up
ATP1A1	-1.55801	9.40102	-5.61268	5.79e-07	3.13e-05	5.97273	Down
PTPN13	-1.28066	4.86442	-4.68418	1.73e-05	0.00026484	2.75472	Down
ZDHHC3	-1.21217	6.47105	-5.78596	3.02e-07	2.15e-05	6.59315	Down
NPY1R	-1.95929	6.94678	-4.00976	0.000175042	0.0013964	0.57858	Down
NPY5R	-1.46594	4.17758	-3.27458	0.0017828	0.007604	-1.56951	Down
EGFLAM	1.02993	3.10305	2.77001	0.00750596	0.0225629	-2.87095	Up
PTTG1	1.16226	4.84319	5.03346	4.92e-06	0.000112803	3.94057	Up
ZNF704	-1.21724	4.31443	-4.98203	5.94e-06	0.000128975	3.76385	Down
TAGAP	-1.4017	3.12703	-3.25496	0.00189009	0.00795384	-1.62296	Down
ALDH7A1	-1.01118	6.11243	-3.42417	0.00113447	0.00541761	-1.15479	Down
CTHRC1	1.53615	2.76372	4.06159	0.000147331	0.00123433	0.739613	Up
HGSNAT	-1.03128	5.33752	-6.95155	3.44e-09	1.9e-06	10.8544	Down
AMER2	-1.06667	5.10909	-3.32905	0.00151418	0.0067428	-1.41992	Down
IFI27	1.21019	4.89141	3.45448	0.00103378	0.00507537	-1.06926	Up
SMCO4	1.25939	2.04357	5.2737	2.04e-06	6.81e-05	4.7747	Up
HTRA1	1.20559	5.10878	2.87671	0.0056043	0.0180587	-2.60902	Up
ZMAT1	-1.16197	3.55629	-5.42123	1.18e-06	4.92e-05	5.29331	Down
PRKCB	-1.20241	5.30334	-4.93519	7.03e-06	0.000142671	3.6035	Down
KIAA0101	1.01736	3.99771	4.04614	0.000155112	0.00128583	0.691509	Up
ANPEP	1.3022	2.2481	3.5888	0.000681242	0.00376392	-0.684476	Up
SCNN1G	-1.08627	4.64462	-2.84627	0.00609553	0.019253	-2.6845	Down
CORO6	1.11387	2.58404	3.58365	0.000692338	0.00380993	-0.69941	Up
LAIR1	1.04035	2.23513	4.59959	2.33e-05	0.000327808	2.47296	Up
NT5DC2	1.10573	5.20369	6.10586	8.95e-08	9.3e-06	7.74995	Up
PCMTD1	-1.05758	4.83284	-6.48425	2.1e-08	4.1e-06	9.13287	Down
UGT3A2	-1.28622	6.34327	-3.17881	0.00236701	0.00939767	-1.82839	Down
MAT2A	-1.07754	7.44468	-4.82866	1.03e-05	0.00018239	3.24106	Down
RNASE6	1.24462	2.54022	4.99481	5.67e-06	0.000125305	3.80771	Up
CD52	1.22302	2.52953	3.70408	0.000473127	0.00286168	-0.346927	Up
LDB2	-1.37259	5.71853	-6.7724	6.89e-09	2.27e-06	10.1932	Down
RAC3	1.0707	3.69011	5.14918	3.23e-06	8.84e-05	4.34066	Up
FAXDC2	-1.1674	3.40383	-4.408	4.54e-05	0.000527584	1.84357	Down
FOS	-1.57504	7.61008	-2.83812	0.00623357	0.0195686	-2.70459	Down
CD14	1.46251	3.92015	4.35586	5.43e-05	0.000598714	1.67448	Up
PRKCDBP	1.27967	3.37701	3.9005	0.000250852	0.00180394	0.242908	Up
PRNP	-1.004	5.60813	-5.09176	3.98e-06	9.78e-05	4.14173	Down
CYP4F22	-1.37519	4.98972	-2.97423	0.0042665	0.0146842	-2.36318	Down
ID4	-1.20345	4.61885	-3.12779	0.00274743	0.0105026	-1.96412	Down
FAM195A	1.09414	3.30662	4.51821	3.09e-05	0.000400676	2.20412	Up
SLFN11	-1.12499	5.59997	-4.54242	2.84e-05	0.000379297	2.28386	Down
EGFL7	1.15153	5.18568	4.90034	7.97e-06	0.000153828	3.48458	Up
C1QB	1.13854	4.73033	2.85315	0.0059811	0.018995	-2.66748	Up
C1QA	1.09453	4.74657	2.7579	0.00775574	0.023087	-2.9002	Up
DAB1	-1.21855	2.13756	-3.50916	0.000873261	0.00450408	-0.913763	Down
GPR64	-2.43945	5.22863	-5.14242	3.31e-06	8.96e-05	4.31718	Down
SPTBN2	1.00916	2.40047	3.92282	0.000233161	0.00172253	0.311067	Up
EXO1	1.11813	2.30204	5.33683	1.62e-06	5.9e-05	4.99606	Up
DES	1.93129	2.10748	2.96749	0.00434842	0.0148871	-2.38036	Up
CSRP2	1.43374	2.41447	5.1646	3.05e-06	8.58e-05	4.39422	Up
PHYHD1	-1.0942	4.1312	-3.55568	0.000755628	0.00405083	-0.78023	Down
UCP2	1.10968	4.15492	3.46319	0.00100646	0.00498121	-1.0446	Up
CALCB	-1.89266	4.84158	-3.20361	0.00220047	0.00887346	-1.76185	Down
ZDHHC21	-2.09658	4.4372	-6.43767	2.51e-08	4.38e-06	8.96196	Down
JAKMIP2	-1.21449	4.67505	-5.63533	5.32e-07	2.99e-05	6.05354	Down
CD163	1.03564	2.74861	3.11235	0.00287344	0.0108981	-2.0049	Up
RPP25	1.04153	3.33366	5.60377	5.99e-07	3.19e-05	5.94099	Up
SNX18	-1.26389	5.12539	-5.5791	6.57e-07	3.43e-05	5.85308	Down
AURKB	1.03421	3.80726	4.76761	1.28e-05	0.000213058	3.03482	Up
PER1	-1.15671	4.8748	-3.71046	0.00046359	0.00282019	-0.328042	Down
HLA-DQB1	1.26023	3.68128	3.09647	0.00300858	0.0112893	-2.04667	Up
SLC17A8	-2.33511	3.50528	-3.52852	0.000822328	0.00430589	-0.858323	Down
FOXS1	1.20615	2.05168	4.12804	0.000117943	0.00104511	0.947738	Up
FZD2	1.48042	3.18672	6.83352	5.44e-09	2.04e-06	10.4187	Up
SERTM1	-2.04469	2.1922	-4.44801	3.95e-05	0.000475344	1.97396	Down
HIST1H2AC	-1.04688	5.2313	-2.94163	0.00467653	0.0157847	-2.44603	Down
ZDHHC20	-1.21144	3.0407	-3.49202	0.000920834	0.00467073	-0.962672	Down
B4GALNT4	1.1368	4.00195	2.43573	0.0179373	0.0446789	-3.6415	Up
NXPH4	1.09313	3.79227	3.04534	0.00348539	0.0125938	-2.18018	Up
BGN	1.06678	7.0076	2.45135	0.0172482	0.043325	-3.60725	Up
MXRA7	-1.22607	5.4217	-5.37495	1.41e-06	5.36e-05	5.13013	Down
CSF1R	1.01638	2.46223	3.05247	0.00341496	0.0123963	-2.16167	Up
PAPPA	-1.12525	3.97663	-4.13024	0.000117074	0.00104016	0.95466	Down
COL18A1	1.16343	4.89415	3.56011	0.00074524	0.00400503	-0.767445	Up
CTD-3193O13.9	1.07138	2.06565	3.24479	0.0019481	0.0081327	-1.65059	Up
UPP1	1.00337	2.71707	3.47636	0.000966443	0.0048296	-1.00722	Up
TSPYL2	-1.19742	6.15359	-6.39259	2.98e-08	4.75e-06	8.79673	Down
PDE4B	-1.28536	2.99502	-3.60152	0.000654574	0.00365877	-0.647553	Down
HIST2H2BE	-1.02634	4.30481	-2.78345	0.00723732	0.0220164	-2.83836	Down
TNFAIP2	1.00032	3.6848	3.03786	0.00356076	0.0127657	-2.19957	Up
STAC3	1.21447	2.85784	4.62552	2.12e-05	0.000305842	2.55909	Up
FAM212A	1.23876	2.47997	5.07266	4.27e-06	0.000102832	4.07573	Up
ZFP36L1	-1.06581	6.95846	-4.09351	0.000132425	0.00113535	0.839362	Down
POU3F1	-1.07127	5.70461	-3.32943	0.00151245	0.00674057	-1.41887	Down
PRAME	1.54686	2.01602	2.67233	0.00975039	0.0276642	-3.10411	Up
RNPC3	-1.08941	3.88804	-6.20172	6.2e-08	7.51e-06	8.09902	Down
IRS2	-1.09153	5.446	-5.15639	3.14e-06	8.73e-05	4.36569	Down
KIF18B	1.03136	2.70183	4.83245	1.02e-05	0.000180816	3.2539	Up
THBS2	1.34124	2.79126	3.21151	0.00214984	0.00872368	-1.7406	Up
QRFPR	-2.40656	4.03245	-5.12664	3.51e-06	9.09e-05	4.26245	Down
DCC	-1.5124	2.89053	-5.36958	1.43e-06	5.45e-05	5.11125	Down
GJA4	1.00489	2.57335	3.69823	0.000482023	0.00290118	-0.364201	Up
PDCD1	-1.6914	3.25374	-3.69045	0.000494112	0.00294888	-0.387166	Down
ADRB3	-1.35171	4.84401	-3.44063	0.00107871	0.00523306	-1.10842	Down
SHISA6	-1.47555	2.13978	-5.5033	8.72e-07	4.12e-05	5.58372	Down
S100A13	1.22357	4.28898	3.99612	0.000183128	0.00143801	0.536409	Up
HLA-DRB1	1.01799	4.92236	2.46819	0.0165324	0.0419188	-3.57013	Up
S100A4	1.59221	5.3016	4.53455	2.92e-05	0.000385221	2.25792	Up
FAT4	-1.3116	3.47579	-5.52138	8.15e-07	3.99e-05	5.64789	Down
CPNE4	-1.31491	3.36338	-3.0659	0.00328575	0.0120463	-2.12669	Down
PTPN1	-1.00431	4.44933	-4.71382	1.55e-05	0.000244183	2.854	Down
DAPK1	-1.23106	5.62924	-4.33781	5.78e-05	0.000623931	1.6162	Down
COL27A1	1.00127	2.93209	3.43895	0.00108428	0.00525309	-1.11316	Up
FAM163B	-1.21802	2.8436	-2.49891	0.015295	0.0392693	-3.5019	Down
PGAP1	-1.1152	3.17694	-2.90484	0.00518311	0.0170693	-2.53872	Down
BLM	1.09329	2.62894	5.23486	2.36e-06	7.36e-05	4.63894	Up
ENPP1	-1.88137	3.83987	-3.96911	0.000200229	0.00154075	0.453083	Down
TEAD4	1.34745	2.474	6.88649	4.43e-09	2.04e-06	10.6142	Up
MGEA5	-1.03096	5.73445	-7.70608	1.84e-10	6.77e-07	13.6439	Down
SELM	1.20454	4.12268	3.30479	0.00162875	0.00710368	-1.48676	Up
CES1	1.72236	2.69211	2.5887	0.0121424	0.0328601	-3.29855	Up
SHISA4	1.28915	2.10586	5.72377	3.81e-07	2.47e-05	6.36993	Up
CCDC167	1.22548	3.26696	7.82088	1.18e-10	6.5e-07	14.0677	Up
PJA2	-1.07202	4.45714	-6.13926	7.87e-08	8.51e-06	7.87147	Down
RNU4-2	1.22923	2.54095	2.8052	0.00682135	0.0210389	-2.78537	Up
FCGR3A	1.25243	2.51275	4.07489	0.00014093	0.00118975	0.781144	Up
PCMTD2	-1.05739	5.67595	-4.75043	1.36e-05	0.000221319	2.97695	Down
COL5A2	1.24021	4.04046	3.22008	0.00209607	0.00857498	-1.71748	Up
AGER	1.05689	3.43943	4.7664	1.29e-05	0.00021341	3.03073	Up
AIF1	1.89426	3.89664	6.16424	7.16e-08	8.06e-06	7.96244	Up
LST1	1.03161	2.24317	3.69276	0.000490497	0.00293048	-0.380358	Up
RPL7AP64	-1.30711	2.08071	-3.04115	0.00352749	0.0126918	-2.19106	Down
MEG3	-1.53397	8.00018	-4.12213	0.000120311	0.00105868	0.929131	Down
SIAH3	-1.26948	1.98444	-4.8498	9.56e-06	0.000173252	3.31274	Down
IFI30	1.44087	4.32391	3.50798	0.000876448	0.00451456	-0.917123	Up
C1QTNF5	1.36936	3.59781	3.84477	0.000300824	0.00205212	0.073754	Up
CTD-2228K2.7	-1.00546	5.59164	-3.6536	0.000555418	0.00323588	-0.495536	Down
ANKRD18DP	-1.49656	2.89627	-4.83707	1e-05	0.000179368	3.26955	Down
NBPF2P	-1.11681	2.45713	-3.39803	0.00122871	0.00575785	-1.22816	Down
PRAC2	1.18662	2.35341	3.34794	0.00143034	0.00648887	-1.36768	Up
AC023481.1	-1.50709	3.80272	-2.63459	0.010771	0.0298601	-3.19247	Down
AC114730.2	-1.36114	2.3087	-5.01211	5.32e-06	0.000119417	3.86712	Down
CLEC2L	-1.09843	2.20079	-2.74154	0.00810539	0.0238875	-2.93957	Down
PCDHGC3	-1.03046	4.68675	-4.65865	1.89e-05	0.000282797	2.66945	Down
AC132217.4	1.6962	3.99269	3.43443	0.00109939	0.00530114	-1.12589	Up
BGLAP	1.52297	2.81097	3.64392	0.000572702	0.00331402	-0.523911	Up
C4orf48	1.37891	3.87591	3.94042	0.000220065	0.00165154	0.364965	Up
NEAT1	-2.16275	7.50967	-5.78331	3.05e-07	2.15e-05	6.58363	Down
AC003029.1	1.09248	2.31501	4.56422	2.63e-05	0.000358789	2.35583	Up
RP11-6C14.1	-1.51666	2.35328	-4.31398	6.28e-05	0.000657775	1.53939	Down
RP11-1258F18.1	-1.27025	8.2609	-2.8777	0.00558891	0.0180407	-2.60654	Down
MALAT1	-1.05665	7.33347	-6.09489	9.33e-08	9.47e-06	7.71009	Down
RNU4ATAC17P	-2.36586	3.25642	-3.60696	0.00064347	0.00361137	-0.63173	Down
RP11-347E10.1	-1.10024	4.14755	-2.44758	0.0174123	0.043667	-3.61553	Down
AL162497.1	-1.18992	3.70215	-3.60497	0.00064752	0.0036304	-0.637533	Down
AL513327.1	1.25404	2.88206	4.98302	5.91e-06	0.000128876	3.76724	Up
AP003026.1	-2.11008	2.84827	-6.44634	2.43e-08	4.38e-06	8.99378	Down
DIO3OS	-1.89721	3.49034	-3.40126	0.00121665	0.00570376	-1.21909	Down
RP11-553L6.5	-1.08116	3.88469	-4.95495	6.55e-06	0.000136334	3.67109	Down
RP11-61A14.2	-1.23084	2.36665	-5.21683	2.52e-06	7.69e-05	4.57603	Down
RPS10-NUDT3	1.12423	2.03092	3.96529	0.000202764	0.00155452	0.441344	Up
SRSF8	-1.08186	2.35611	-4.88068	8.56e-06	0.000160688	3.41764	Down
RP11-408A13.4	-1.78205	3.89631	-4.58445	2.45e-05	0.000339819	2.42279	Down
RP11-408A13.3	-1.26885	2.95826	-2.74122	0.00811228	0.0238965	-2.94032	Down
CTD-2540B15.13	1.40088	2.3781	4.32064	6.13e-05	0.000645988	1.56084	Up
