# Supplementary material for: A Novel Defined Hypoxia-Related Gene Signature for Prognostic Prediction of Patients With Ewing Sarcoma
Source: Front Genet. 2022 Jun 2;13:908113. doi: 10.3389/fgene.2022.908113 (PMC9201760; doi:10.3389/fgene.2022.908113)
Supplement: Supplementary file 3 [file Table1.xlsx]

## Sheet: Supplemental  Table S1
Table S1 | Differentially expressed genes (DEGs) between tumor and normal tissues
Gene symbol	log2FC	AveExpr	t	P.Value	adj.P.Val	B	Regulate
CASQ1	-7.59295	5.78857	-68.5153	1.05e-60	1.14e-56	127.648	Down
FSD2	-4.00277	5.06727	-68.4358	1.13e-60	1.14e-56	127.58	Down
FBP2	-5.59931	5.44874	-66.1438	9.29e-60	6.25e-56	125.583	Down
MYL3	-7.20396	6.84423	-65.0144	2.7e-59	1.36e-55	124.57	Down
PGAM2	-6.77172	5.65552	-62.235	4.02e-58	1.62e-54	121.994	Down
MYH7	-7.77348	6.75089	-61.595	7.6e-58	2.56e-54	121.383	Down
SMCO1	-4.33657	4.49814	-59.3037	7.89e-57	2.28e-53	119.138	Down
PYGM	-8.43753	6.85428	-56.4102	1.72e-55	4.34e-52	116.168	Down
PPP1R3A	-5.95141	4.84046	-55.6333	4.04e-55	9.06e-52	115.342	Down
ASB2	-5.54504	6.50347	-54.0997	2.25e-54	4.55e-51	113.677	Down
MRLN	-6.32033	5.36904	-53.72	3.47e-54	6.38e-51	113.257	Down
TXLNB	-6.53355	4.85233	-49.8503	3.41e-52	5.74e-49	108.793	Down
MIR1-1HG	-4.14883	8.03817	-48.905	1.1e-51	1.71e-48	107.648	Down
PLCD4	-4.18997	5.01749	-48.301	2.35e-51	3.39e-48	106.905	Down
RPL3L	-5.18421	6.22148	-48.0406	3.27e-51	4.41e-48	106.581	Down
TCAP	-6.36329	7.26238	-47.5815	5.89e-51	7.43e-48	106.007	Down
MYH6	-4.45364	5.15156	-46.5983	2.11e-50	2.5e-47	104.757	Down
ATP1B4	-5.11258	4.7234	-45.616	7.73e-50	8.67e-47	103.482	Down
MBNL1-AS1	-4.70839	6.66848	-45.2747	1.22e-49	1.3e-46	103.032	Down
SLC25A4	-5.00763	8.64737	-45.0929	1.56e-49	1.57e-46	102.791	Down
DWORF	-6.04828	5.00016	-44.4544	3.72e-49	3.57e-46	101.937	Down
TRIM7	-3.71895	5.26029	-44.4	4.01e-49	3.68e-46	101.864	Down
DHRS7C	-4.56664	5.20177	-43.439	1.52e-48	1.33e-45	100.554	Down
LRRC39	-6.53554	6.00256	-42.3719	6.86e-48	5.77e-45	99.0652	Down
ATP2A1	-7.95797	6.39543	-42.252	8.15e-48	6.58e-45	98.8956	Down
SRL	-4.33708	6.84523	-42.2082	8.68e-48	6.74e-45	98.8334	Down
KLHL31	-5.85144	5.47319	-41.5921	2.12e-47	1.58e-44	97.9536	Down
DUSP13	-4.61318	6.05689	-41.4886	2.46e-47	1.77e-44	97.8045	Down
PPIA	3.23986	11.6146	41.3324	3.09e-47	2.15e-44	97.5788	Up
COX6A2	-6.54941	6.41205	-41.0319	4.81e-47	3.24e-44	97.1422	Down
TMEM52	-4.23768	5.00588	-38.7707	1.48e-45	9.62e-43	93.7538	Down
CEP164	4.05523	7.47794	38.6781	1.71e-45	1.08e-42	93.6109	Up
POPDC3	-6.41794	5.60322	-38.4361	2.49e-45	1.52e-42	93.2361	Down
ITGB1BP2	-3.6466	5.07244	-38.327	2.96e-45	1.76e-42	93.0664	Down
CKMT2	-7.45622	6.16652	-38.0238	4.77e-45	2.75e-42	92.5922	Down
HHATL	-5.62585	5.80363	-37.8185	6.61e-45	3.7e-42	92.2692	Down
GNB1	3.27532	9.08366	37.6549	8.57e-45	4.68e-42	92.0105	Up
IDI2	-4.83831	5.95749	-37.5155	1.07e-44	5.63e-42	91.7893	Down
MYOZ2	-7.31476	5.29793	-37.5063	1.09e-44	5.63e-42	91.7746	Down
PTMA	2.6133	10.7442	37.3998	1.29e-44	6.51e-42	91.605	Up
EEF1A1	2.7537	12.7328	37.0839	2.15e-44	1.06e-41	91.0991	Up
ENO3	-7.48424	7.61742	-36.9218	2.79e-44	1.34e-41	90.838	Down
PPDPFL	-7.48615	5.72641	-36.6337	4.47e-44	2.1e-41	90.3711	Down
C10orf71-AS1	-2.98608	4.61451	-36.6109	4.64e-44	2.13e-41	90.334	Down
HMG20B	3.75684	6.49266	36.4864	5.69e-44	2.55e-41	90.131	Up
MYOM1	-5.63969	6.49943	-36.2845	7.94e-44	3.49e-41	89.8005	Down
TRIM72	-4.19032	5.95641	-36.1626	9.72e-44	4.17e-41	89.6001	Down
CAV3	-3.75631	6.68582	-36.1151	1.05e-43	4.42e-41	89.5218	Down
BVES	-4.16375	5.46302	-36.0762	1.12e-43	4.62e-41	89.4576	Down
FEM1A	-3.1116	7.50735	-35.8869	1.54e-43	6.2e-41	89.1444	Down
TWF1	4.17303	6.9873	35.749	1.94e-43	7.66e-41	88.9151	Up
CBX5	5.14765	8.70535	35.0757	6.04e-43	2.34e-40	87.7841	Up
MYLK2	-3.1571	6.60363	-35.0198	6.64e-43	2.53e-40	87.6893	Down
MSS51	-4.71224	6.03576	-34.6788	1.19e-42	4.45e-40	87.1078	Down
FABP3	-5.1301	6.5011	-34.4916	1.64e-42	6.04e-40	86.7864	Down
SLC30A7	3.29384	6.90259	34.4504	1.77e-42	6.37e-40	86.7154	Up
HJV	-5.69918	5.4985	-34.2766	2.39e-42	8.46e-40	86.4151	Down
EPM2A	-3.20378	6.3101	-34.0937	3.29e-42	1.14e-39	86.0976	Down
CACNA1S	-4.55853	5.47887	-33.992	3.93e-42	1.34e-39	85.9202	Down
GMPR	-4.34852	5.37816	-33.7978	5.52e-42	1.86e-39	85.5803	Down
PGLS	3.51877	7.2312	33.6709	6.91e-42	2.29e-39	85.3573	Up
COQ8A	-3.96688	8.17782	-33.1285	1.82e-41	5.91e-39	84.3947	Down
TMEM182	-3.61741	4.89322	-32.9939	2.31e-41	7.41e-39	84.1538	Down
ADAR	3.07212	9.14031	32.7791	3.41e-41	1.07e-38	83.7671	Up
LRRC2	-4.85154	5.90349	-32.7751	3.43e-41	1.07e-38	83.7599	Down
AMPD1	-7.86052	6.19305	-32.7356	3.69e-41	1.13e-38	83.6885	Down
HACD3	4.71883	8.53012	32.65	4.3e-41	1.3e-38	83.5337	Up
TUBB	3.89063	9.96988	32.3526	7.41e-41	2.2e-38	82.9925	Up
VGLL2	-3.99308	5.15715	-32.2884	8.33e-41	2.44e-38	82.875	Down
SGCG	-5.43248	5.52971	-32.1659	1.04e-40	3.01e-38	82.6505	Down
LDHD	-2.27898	4.13878	-31.9863	1.45e-40	4.13e-38	82.3196	Down
SYPL2	-3.89455	6.05454	-31.6739	2.6e-40	7.28e-38	81.7402	Down
ATP1A2	-7.67287	6.53516	-31.536	3.36e-40	9.3e-38	81.4827	Down
ZNF292	3.40498	8.63413	31.3448	4.82e-40	1.31e-37	81.124	Up
RPL3	3.1629	11.4972	31.2298	5.98e-40	1.61e-37	80.9075	Up
SMTNL1	-4.66385	6.11932	-31.185	6.51e-40	1.73e-37	80.8228	Down
CMTM6	4.05193	8.16285	31.0179	8.94e-40	2.34e-37	80.5063	Up
LINC01210	-2.29812	7.94559	-30.9742	9.72e-40	2.51e-37	80.4231	Down
YWHAQ	3.16452	10.2751	30.8568	1.22e-39	3.11e-37	80.1997	Up
DYNLL1	3.13845	9.83419	30.7406	1.52e-39	3.83e-37	79.9776	Up
ATP2A2	-4.87113	9.82517	-30.6728	1.73e-39	4.31e-37	79.8476	Down
PAPSS1	3.96832	8.90164	30.6461	1.82e-39	4.48e-37	79.7963	Up
RETREG2	3.14675	7.84947	30.45	2.66e-39	6.46e-37	79.4188	Up
PABPC1	3.38478	11.2571	30.3336	3.33e-39	7.99e-37	79.1936	Up
SLC25A34	-2.9743	6.37056	-30.0458	5.83e-39	1.38e-36	78.6335	Down
DDX39A	3.67619	7.83542	29.9554	6.95e-39	1.63e-36	78.4567	Up
APOBEC2	-5.99309	7.0742	-29.8625	8.34e-39	1.94e-36	78.2744	Down
PRKCQ-AS1	-3.28459	4.08538	-29.7991	9.45e-39	2.17e-36	78.1496	Down
MYOZ1	-6.69129	7.99037	-29.7109	1.12e-38	2.55e-36	77.9758	Down
MYO18B	-4.42495	5.02332	-29.6144	1.36e-38	3.02e-36	77.785	Down
SLC25A6	4.39244	10.3491	29.6106	1.37e-38	3.02e-36	77.7774	Up
TMEM260	3.25661	6.72511	29.6094	1.37e-38	3.02e-36	77.7751	Up
PTBP1	2.96452	8.41905	29.5704	1.49e-38	3.22e-36	77.6977	Up
ASB4	-3.15706	4.72195	-29.5367	1.59e-38	3.41e-36	77.631	Down
PABPC3	3.11974	10.62	29.512	1.67e-38	3.54e-36	77.5819	Up
CUTC	-4.22953	7.23677	-29.2493	2.82e-38	5.92e-36	77.0582	Down
IL17D	-5.12683	5.71575	-29.2359	2.89e-38	6.02e-36	77.0314	Down
GPR157	-3.32583	6.57311	-29.1983	3.12e-38	6.42e-36	76.956	Down
UCP3	-2.59653	6.45653	-29.134	3.55e-38	7.23e-36	76.8269	Down
TMSB10	3.2744	11.6019	29.0938	3.85e-38	7.76e-36	76.7461	Up
CAVIN4	-5.91814	5.19708	-29.0816	3.94e-38	7.88e-36	76.7215	Down
ADNP2	2.79361	6.68913	29.0712	4.03e-38	7.97e-36	76.7005	Up
MTLN	-3.46704	7.4034	-29.0606	4.11e-38	8.06e-36	76.6793	Down
UNC45B	-5.97552	5.32421	-28.9517	5.12e-38	9.94e-36	76.4597	Down
HRC	-3.83932	5.9126	-28.9025	5.66e-38	1.09e-35	76.3602	Down
UBXN7	3.85506	7.35716	28.8771	5.95e-38	1.13e-35	76.3089	Up
LMOD2	-7.64683	6.2025	-28.837	6.46e-38	1.22e-35	76.2276	Down
PRKCQ	-4.89665	5.75645	-28.6819	8.85e-38	1.65e-35	75.9124	Down
MAP3K13	3.91001	7.27341	28.627	9.9e-38	1.83e-35	75.8005	Up
KLHL41	-7.77927	7.05764	-28.5985	1.05e-37	1.92e-35	75.7423	Down
C4orf54	-6.3682	5.30245	-28.5122	1.25e-37	2.28e-35	75.5658	Down
BEX3	3.69791	10.3876	28.4473	1.43e-37	2.58e-35	75.4328	Up
CASP2	3.01476	7.22237	28.3733	1.66e-37	2.97e-35	75.2807	Up
B3GALT6	3.47122	7.01187	28.3634	1.7e-37	3.01e-35	75.2603	Up
CLIC1	3.28683	8.7991	28.2092	2.33e-37	4.09e-35	74.9423	Up
NUDT5	3.62188	7.56097	28.1177	2.82e-37	4.9e-35	74.753	Up
SPIN1	4.52117	8.44486	28.1013	2.92e-37	5.03e-35	74.719	Up
CAMK2A	-2.45581	5.25882	-27.9717	3.81e-37	6.53e-35	74.4496	Down
CAPN3	-4.96187	7.41405	-27.9413	4.06e-37	6.89e-35	74.3864	Down
PDIA3	2.87343	8.82745	27.8936	4.49e-37	7.49e-35	74.2868	Up
FITM1	-3.82326	7.23096	-27.8834	4.58e-37	7.59e-35	74.2656	Down
FHL3	-3.5281	7.43041	-27.8645	4.77e-37	7.83e-35	74.226	Down
TKT	3.44982	7.49659	27.8535	4.88e-37	7.94e-35	74.2031	Up
RTN2	-3.79093	7.15742	-27.8071	5.38e-37	8.68e-35	74.106	Down
SGCA	-3.6954	5.29248	-27.6237	7.9e-37	1.27e-34	73.7209	Down
GAMT	-3.53251	8.03828	-27.6058	8.2e-37	1.3e-34	73.6834	Down
GUSB	2.98462	8.144	27.5383	9.45e-37	1.49e-34	73.541	Up
IFT20	2.62517	7.02954	27.3756	1.33e-36	2.09e-34	73.1967	Up
ZNF451	3.54118	7.66306	27.3376	1.44e-36	2.23e-34	73.1159	Up
SYNPO2L	-5.1346	6.49642	-27.3365	1.45e-36	2.23e-34	73.1137	Down
ACLY	3.24107	7.97898	27.1848	2e-36	3.06e-34	72.7905	Up
SH3BGR	-4.88886	7.02929	-27.1512	2.15e-36	3.26e-34	72.7187	Down
NUP50	2.82799	7.45403	27.0469	2.68e-36	4.04e-34	72.4955	Up
PPP2R3A	-3.70061	7.53308	-26.9409	3.37e-36	5.04e-34	72.2678	Down
C10orf71	-4.41731	5.63115	-26.7937	4.62e-36	6.77e-34	71.9504	Down
SCN1B	-3.42657	6.70778	-26.7932	4.63e-36	6.77e-34	71.9493	Down
ARF3	3.11399	7.69205	26.793	4.63e-36	6.77e-34	71.9489	Up
GOSR1	2.27543	7.81866	26.6148	6.81e-36	9.89e-34	71.5626	Up
RBM24	-6.85386	5.729	-26.5204	8.36e-36	1.2e-33	71.3569	Down
ARPC5	3.64053	8.90919	26.5199	8.37e-36	1.2e-33	71.3558	Up
PHF14	3.91527	7.44828	26.517	8.42e-36	1.2e-33	71.3495	Up
NECAP2	2.37555	6.77399	26.4113	1.06e-35	1.5e-33	71.1187	Up
RSF1	2.91348	7.67845	26.4008	1.08e-35	1.52e-33	71.0956	Up
MYF6	-5.52234	5.84254	-26.3321	1.26e-35	1.75e-33	70.945	Down
CKS2	5.08276	7.49063	26.292	1.38e-35	1.9e-33	70.857	Up
NSD3	3.17233	8.87911	26.2788	1.42e-35	1.95e-33	70.828	Up
PLXNB2	3.05665	7.30979	26.2509	1.51e-35	2.05e-33	70.7666	Up
CNPY2	2.68045	8.935	26.2318	1.57e-35	2.13e-33	70.7247	Up
ADHFE1	-2.81431	6.7464	-26.1778	1.77e-35	2.36e-33	70.6056	Down
GMFB	2.93771	8.09734	26.1624	1.83e-35	2.43e-33	70.5716	Up
TNNT3	-6.83101	7.53214	-26.0736	2.22e-35	2.92e-33	70.3755	Down
RDH11	2.85852	7.95681	26.0301	2.45e-35	3.19e-33	70.2792	Up
CHCHD10	-3.25327	8.83682	-25.9771	2.75e-35	3.56e-33	70.1616	Down
UBE2D1	-3.5167	7.37026	-25.9542	2.9e-35	3.72e-33	70.1107	Down
PLPP7	-3.32282	6.2972	-25.9107	3.19e-35	4.08e-33	70.014	Down
TP63	-2.78497	5.19366	-25.8738	3.46e-35	4.4e-33	69.9319	Down
TROVE2	2.55388	9.17064	25.8631	3.55e-35	4.47e-33	69.9081	Up
S100A1	-4.28243	6.07217	-25.8521	3.63e-35	4.56e-33	69.8835	Down
LOC100506114	-2.5355	4.25585	-25.8305	3.81e-35	4.73e-33	69.8354	Down
TOP1	2.67835	8.66363	25.8299	3.82e-35	4.73e-33	69.834	Up
CACNG6	-2.19182	6.38227	-25.8088	4e-35	4.92e-33	69.787	Down
SYNPO	-3.80724	7.30477	-25.783	4.24e-35	5.18e-33	69.7293	Down
PLIN4	-3.3367	5.94955	-25.7684	4.38e-35	5.32e-33	69.6967	Down
CACNG1	-3.05932	5.5376	-25.7566	4.49e-35	5.43e-33	69.6705	Down
CYB5R1	-3.49897	7.89303	-25.6371	5.87e-35	7.05e-33	69.4027	Down
DCAF6	-3.21997	8.41008	-25.5856	6.59e-35	7.87e-33	69.287	Down
MARCKSL1	3.69247	8.76529	25.437	9.2e-35	1.09e-32	68.9519	Up
RPL22L1	3.94416	7.9374	25.4359	9.22e-35	1.09e-32	68.9494	Up
SSR1	3.15259	9.56091	25.4233	9.49e-35	1.11e-32	68.9209	Up
ANK1	-4.84599	6.61232	-25.2646	1.36e-34	1.58e-32	68.5614	Down
ACAT1	-3.28815	8.81694	-25.2281	1.47e-34	1.71e-32	68.4783	Down
SNTA1	-2.60923	7.29218	-25.1748	1.66e-34	1.92e-32	68.3569	Down
ZNF12	3.1882	7.23536	25.1249	1.86e-34	2.14e-32	68.2432	Up
SEC61B	2.32941	9.48923	25.0871	2.03e-34	2.3e-32	68.1567	Up
CORO6	-4.55141	6.06504	-25.0709	2.11e-34	2.38e-32	68.1197	Down
SUZ12	2.66899	7.73806	25.0663	2.13e-34	2.39e-32	68.1091	Up
ASB15	-2.40324	4.68524	-25.0462	2.23e-34	2.49e-32	68.0631	Down
TNNI1	-7.62365	6.66384	-25.035	2.29e-34	2.54e-32	68.0374	Down
SLC25A12	-2.91602	7.51118	-25.0236	2.35e-34	2.59e-32	68.0115	Down
DUSP27	-4.83038	5.42922	-25.0029	2.46e-34	2.7e-32	67.9641	Down
STAC3	-3.55067	6.43687	-24.9754	2.62e-34	2.86e-32	67.9009	Down
RC3H2	2.52592	8.09545	24.8821	3.25e-34	3.5e-32	67.6865	Up
MAGED1	3.45598	10.3596	24.8245	3.71e-34	3.98e-32	67.5538	Up
RACGAP1	4.4343	7.07191	24.7602	4.3e-34	4.56e-32	67.4052	Up
ATP11C	4.53286	7.60141	24.7497	4.4e-34	4.65e-32	67.3811	Up
TULP3	2.53839	7.19941	24.7472	4.43e-34	4.65e-32	67.3753	Up
NDUFS7	-2.17581	7.71847	-24.7107	4.81e-34	5.04e-32	67.2908	Down
ZSWIM6	4.626	8.29153	24.6799	5.17e-34	5.38e-32	67.2195	Up
CPSF6	3.18261	7.07258	24.6617	5.39e-34	5.58e-32	67.1773	Up
SFPQ	2.80866	8.64173	24.6561	5.46e-34	5.63e-32	67.1642	Up
KLHL40	-4.13904	5.08362	-24.6374	5.7e-34	5.84e-32	67.1208	Down
SMARCA4	3.33894	8.11383	24.6238	5.88e-34	5.97e-32	67.0894	Up
CMYA5	-7.56524	7.83965	-24.6238	5.89e-34	5.97e-32	67.0892	Down
CBX4	4.4864	7.46633	24.6138	6.02e-34	6.08e-32	67.0661	Up
KBTBD12	-3.89616	4.71205	-24.5866	6.41e-34	6.44e-32	67.003	Down
TECRL	-4.86684	3.84025	-24.5849	6.44e-34	6.44e-32	66.9989	Down
TRDN	-7.04838	6.00775	-24.555	6.9e-34	6.86e-32	66.9294	Down
HSPB11	3.436	8.03412	24.533	7.26e-34	7.19e-32	66.8781	Up
SERP1	3.111	7.98579	24.5279	7.35e-34	7.24e-32	66.8662	Up
CERS2	2.46891	7.99855	24.5175	7.53e-34	7.38e-32	66.8421	Up
YEATS2	2.4701	6.66166	24.5127	7.61e-34	7.43e-32	66.8308	Up
PFKFB1	-2.36948	4.95025	-24.5099	7.66e-34	7.44e-32	66.8244	Down
SYNM	-5.97358	7.77678	-24.4989	7.86e-34	7.59e-32	66.7987	Down
RBM10	2.25443	7.21133	24.4754	8.3e-34	7.98e-32	66.7438	Up
PPARGC1A	-4.10111	4.72437	-24.4114	9.64e-34	9.22e-32	66.5944	Down
MYLPF	-7.77394	8.11123	-24.3921	1.01e-33	9.6e-32	66.5492	Down
LOC101929592	-4.07328	4.40844	-24.3668	1.07e-33	1.01e-31	66.49	Down
SHISA4	-3.01381	6.2451	-24.3498	1.11e-33	1.05e-31	66.4503	Down
KHDRBS1	2.07009	9.26453	24.3341	1.15e-33	1.08e-31	66.4134	Up
COQ10A	-3.33807	7.05781	-24.3287	1.17e-33	1.09e-31	66.4007	Down
STMN1	3.77333	7.01151	24.3217	1.19e-33	1.11e-31	66.3842	Up
ASXL1	3.15186	7.1207	24.3066	1.23e-33	1.14e-31	66.3489	Up
RAE1	3.13461	7.90957	24.2708	1.34e-33	1.23e-31	66.2647	Up
ID2	5.37192	9.23749	24.2274	1.48e-33	1.36e-31	66.1627	Up
FXYD1	-4.5425	6.96265	-24.1996	1.58e-33	1.44e-31	66.0973	Down
GAK	2.19972	7.60679	24.1799	1.66e-33	1.51e-31	66.0509	Up
ASB12	-2.35206	6.27334	-24.1685	1.7e-33	1.54e-31	66.0241	Down
CANX	2.08488	10.0394	24.1355	1.84e-33	1.66e-31	65.9461	Up
CD99	3.07893	10.9749	24.1094	1.95e-33	1.75e-31	65.8843	Up
ACTB	2.36919	12.1579	24.0898	2.05e-33	1.83e-31	65.8382	Up
MYDGF	2.10572	7.58288	24.075	2.12e-33	1.88e-31	65.803	Up
CCND1	6.1113	8.65861	24.05	2.25e-33	1.98e-31	65.7438	Up
OSBPL8	3.64777	8.70499	24.0476	2.26e-33	1.98e-31	65.7382	Up
NONO	2.20663	10.5018	23.9977	2.54e-33	2.22e-31	65.6201	Up
PTPRA	2.64636	6.46659	23.9758	2.68e-33	2.33e-31	65.568	Up
PHF13	2.81657	7.65143	23.8673	3.46e-33	2.99e-31	65.3101	Up
PEBP4	-5.53845	5.98838	-23.8667	3.47e-33	2.99e-31	65.3087	Down
DHX33	2.70605	7.59845	23.8358	3.73e-33	3.21e-31	65.235	Up
SMYD1	-2.43181	5.72516	-23.8277	3.8e-33	3.25e-31	65.2157	Down
ATR	2.88106	6.72509	23.8015	4.05e-33	3.45e-31	65.1531	Up
ANP32B	3.06527	9.79926	23.7928	4.13e-33	3.51e-31	65.1323	Up
NFE2L1	-2.21256	9.05583	-23.765	4.42e-33	3.73e-31	65.066	Down
HMGN1	3.38718	9.38721	23.7487	4.59e-33	3.86e-31	65.0269	Up
SCN4A	-2.77433	5.23432	-23.6918	5.26e-33	4.39e-31	64.8905	Down
FILIP1	-5.0249	5.50421	-23.6917	5.26e-33	4.39e-31	64.8903	Down
CFAP97	3.5534	8.08517	23.6868	5.32e-33	4.42e-31	64.8786	Up
MTF2	2.72955	7.32855	23.6799	5.41e-33	4.48e-31	64.8621	Up
SERPINB8	-2.2436	5.23755	-23.6745	5.48e-33	4.5e-31	64.8492	Down
PDCD6	2.32044	7.38539	23.5669	7.09e-33	5.77e-31	64.5906	Up
RBM12	2.86632	6.47526	23.4953	8.42e-33	6.82e-31	64.4179	Up
KIDINS220	3.75644	7.32518	23.4461	9.47e-33	7.64e-31	64.2993	Up
RAB13	3.09053	9.80641	23.4452	9.5e-33	7.64e-31	64.297	Up
SUCO	2.97639	6.07169	23.4289	9.88e-33	7.91e-31	64.2575	Up
CAND2	-3.59406	6.89351	-23.4138	1.02e-32	8.17e-31	64.221	Down
ANO5	-4.49637	6.09452	-23.3844	1.1e-32	8.73e-31	64.1499	Down
TENT2	3.65341	7.13398	23.3829	1.1e-32	8.73e-31	64.1461	Up
TPD52L1	-3.91789	6.46202	-23.2993	1.35e-32	1.06e-30	63.9433	Down
PRR13	2.19128	8.17342	23.2971	1.36e-32	1.06e-30	63.9381	Up
SMPX	-7.81005	6.12852	-23.2968	1.36e-32	1.06e-30	63.9373	Down
NT5C3B	2.17156	7.87112	23.2603	1.48e-32	1.16e-30	63.8485	Up
PRPF40A	2.74368	9.28731	23.2467	1.53e-32	1.19e-30	63.8155	Up
TRIM63	-6.26987	5.75448	-23.2246	1.62e-32	1.25e-30	63.7616	Down
ABRA	-4.3249	4.48479	-23.2014	1.71e-32	1.32e-30	63.7052	Down
XPO6	2.05317	7.10732	23.1351	2.01e-32	1.54e-30	63.5434	Up
TYMS	5.08071	8.12226	23.1207	2.08e-32	1.59e-30	63.508	Up
GART	3.92437	7.17827	23.1108	2.13e-32	1.62e-30	63.4839	Up
MED1	2.49714	7.6347	23.0868	2.26e-32	1.71e-30	63.4251	Up
MAOB	-3.72851	5.99052	-23.0555	2.44e-32	1.84e-30	63.3486	Down
EML4	3.83861	7.10071	23.0481	2.49e-32	1.87e-30	63.3304	Up
NRAP	-3.60206	4.99896	-22.9664	3.03e-32	2.26e-30	63.1298	Down
PPIB	3.48981	8.98104	22.9326	3.3e-32	2.45e-30	63.0467	Up
HSPB6	-4.72325	5.86996	-22.9119	3.47e-32	2.56e-30	62.9958	Down
PDLIM3	-6.50118	8.28632	-22.9105	3.48e-32	2.56e-30	62.9923	Down
CA3	-7.97887	5.94475	-22.9079	3.5e-32	2.57e-30	62.9859	Down
GOT2	-2.93599	8.89451	-22.8693	3.85e-32	2.82e-30	62.8906	Down
MIR1244-3	2.03588	9.92474	22.8292	4.25e-32	3.1e-30	62.7917	Up
HMGXB4	2.29178	7.14279	22.8023	4.54e-32	3.3e-30	62.7252	Up
PGAM1	2.90724	9.54233	22.7696	4.92e-32	3.55e-30	62.6445	Up
KCNA7	-2.05009	4.38197	-22.7554	5.09e-32	3.66e-30	62.6093	Down
TUG1	2.51272	9.55435	22.749	5.18e-32	3.7e-30	62.5933	Up
TRA2A	3.03424	7.84222	22.7464	5.21e-32	3.7e-30	62.5871	Up
PRPF38B	3.71001	6.49599	22.7439	5.24e-32	3.71e-30	62.5808	Up
MEA1	2.00361	8.49811	22.7248	5.49e-32	3.88e-30	62.5335	Up
IDI2-AS1	-2.20499	3.93178	-22.7155	5.62e-32	3.95e-30	62.5103	Down
PWP1	2.17327	8.93097	22.7036	5.79e-32	4.06e-30	62.481	Up
CAP1	2.99186	8.83889	22.656	6.51e-32	4.55e-30	62.3626	Up
LASP1	2.78019	7.97756	22.634	6.88e-32	4.77e-30	62.308	Up
TOP2A	5.70287	7.53416	22.6306	6.93e-32	4.79e-30	62.2996	Up
EXOSC10	2.48209	7.28583	22.627	7e-32	4.82e-30	62.2906	Up
SYNC	-4.02527	5.30191	-22.6148	7.21e-32	4.95e-30	62.2603	Down
HSPA13	3.42797	6.6278	22.5582	8.3e-32	5.68e-30	62.1192	Up
SF3B4	2.09887	7.19439	22.5361	8.77e-32	5.98e-30	62.064	Up
EHMT2	2.48857	6.52785	22.5287	8.93e-32	6.07e-30	62.0456	Up
COX6A1	2.72637	9.62912	22.4152	1.18e-31	7.97e-30	61.7616	Up
TUBA1B	2.81651	11.6728	22.3934	1.25e-31	8.38e-30	61.707	Up
DNMT1	3.29172	6.95469	22.3786	1.3e-31	8.67e-30	61.67	Up
OR7E47P	-2.41525	5.31135	-22.3695	1.33e-31	8.81e-30	61.6471	Down
NEXN	-6.19056	6.74001	-22.3579	1.37e-31	9.04e-30	61.618	Down
SMTNL2	-4.25424	5.70255	-22.3495	1.4e-31	9.2e-30	61.5969	Down
CUL4B	2.86885	7.72679	22.3482	1.4e-31	9.2e-30	61.5936	Up
METTL14	2.38342	6.6465	22.3204	1.5e-31	9.83e-30	61.5237	Up
WASHC4	2.58303	8.04272	22.2916	1.61e-31	1.05e-29	61.4513	Up
TCF3	3.59104	7.8628	22.2598	1.75e-31	1.14e-29	61.3713	Up
TMOD1	-3.55127	5.88822	-22.2027	2.02e-31	1.31e-29	61.2272	Down
PPP1R3C	-5.85078	8.04639	-22.176	2.16e-31	1.39e-29	61.1596	Down
DGUOK	2.04144	7.53536	22.1601	2.24e-31	1.44e-29	61.1196	Up
MGAT2	3.02071	6.85839	22.0863	2.7e-31	1.73e-29	60.9326	Up
ATP6AP2	3.10696	8.78504	22.0669	2.84e-31	1.81e-29	60.8835	Up
FAM172A	2.85803	7.03164	22.04	3.04e-31	1.93e-29	60.815	Up
NOTCH2NLA	3.36238	9.11091	22.038	3.05e-31	1.94e-29	60.81	Up
DCTN5	2.60571	7.28853	22.0278	3.13e-31	1.98e-29	60.7842	Up
RPE	2.48662	6.3528	21.9942	3.41e-31	2.15e-29	60.6988	Up
TRIP6	3.51577	7.87471	21.9718	3.61e-31	2.27e-29	60.6416	Up
MUM1L1	-3.03812	4.12837	-21.9327	3.98e-31	2.5e-29	60.542	Down
GOT1	-3.55293	7.57678	-21.8951	4.38e-31	2.74e-29	60.4461	Down
UBAC1	-2.29156	7.62444	-21.8676	4.7e-31	2.93e-29	60.3757	Down
N4BP2	4.01508	6.43797	21.8388	5.06e-31	3.14e-29	60.3023	Up
HSPB3	-4.87043	5.69387	-21.8324	5.14e-31	3.18e-29	60.2859	Down
NRAS	3.02329	7.28032	21.8147	5.38e-31	3.32e-29	60.2405	Up
NBDY	2.3084	7.64357	21.8068	5.49e-31	3.38e-29	60.2203	Up
OPTN	-3.30552	8.22068	-21.7929	5.68e-31	3.49e-29	60.1848	Down
HARS	2.03643	7.73743	21.7899	5.73e-31	3.5e-29	60.177	Up
ZFAS1	3.64996	10.0904	21.7789	5.89e-31	3.59e-29	60.1487	Up
ARL6IP1	3.1027	8.34433	21.7676	6.06e-31	3.68e-29	60.1198	Up
ENSA	2.35454	8.21419	21.7667	6.08e-31	3.68e-29	60.1176	Up
SMC1A	3.40891	7.45295	21.7438	6.44e-31	3.89e-29	60.0589	Up
VRK1	4.4427	7.33905	21.7286	6.7e-31	4.04e-29	60.0196	Up
KLHL42	2.74145	6.91783	21.7032	7.15e-31	4.29e-29	59.9546	Up
ZNF397	2.51588	6.9513	21.6703	7.78e-31	4.66e-29	59.8697	Up
SEC61A1	2.10213	8.04988	21.6334	8.55e-31	5.11e-29	59.7747	Up
SLC25A5	3.00855	9.22777	21.6263	8.7e-31	5.18e-29	59.7564	Up
FLNC	-3.99508	7.7222	-21.6257	8.72e-31	5.18e-29	59.755	Down
FAM166B	-3.05751	5.05242	-21.6169	8.92e-31	5.26e-29	59.7321	Down
MIF	3.84315	9.52922	21.6138	8.99e-31	5.29e-29	59.7242	Up
DOK7	-2.0333	4.27671	-21.595	9.43e-31	5.53e-29	59.6757	Down
EXT1	3.26602	7.75752	21.5669	1.01e-30	5.93e-29	59.6031	Up
FKBP11	4.12612	7.08871	21.5278	1.12e-30	6.52e-29	59.5021	Up
ZBTB21	3.45169	6.73751	21.434	1.43e-30	8.26e-29	59.2592	Up
ZC3H14	2.50523	7.18317	21.4131	1.51e-30	8.67e-29	59.2048	Up
TNNC1	-9.10296	7.10504	-21.336	1.84e-30	1.05e-28	59.0043	Down
DNAJC1	3.10515	8.37119	21.3304	1.87e-30	1.07e-28	58.9896	Up
AGO3	3.17967	6.79282	21.2899	2.07e-30	1.18e-28	58.884	Up
PPP1R12B	-2.56583	6.90992	-21.2857	2.1e-30	1.19e-28	58.873	Down
TMED3	2.58669	6.10365	21.2752	2.15e-30	1.21e-28	58.8457	Up
FYN	2.96925	7.76065	21.2733	2.16e-30	1.22e-28	58.8406	Up
KRAS	3.42792	8.20266	21.2563	2.26e-30	1.27e-28	58.7963	Up
TBCK	3.13524	6.96205	21.2387	2.37e-30	1.32e-28	58.7503	Up
RPL36	2.11662	10.7112	21.2291	2.43e-30	1.35e-28	58.7252	Up
DNAJB14	2.67959	6.96336	21.2263	2.45e-30	1.36e-28	58.7179	Up
CBFA2T2	3.82922	8.15223	21.2216	2.47e-30	1.37e-28	58.7057	Up
FAM111A	2.56692	7.32044	21.2032	2.6e-30	1.43e-28	58.6574	Up
ARID1A	2.12528	8.05088	21.1984	2.63e-30	1.45e-28	58.6448	Up
UQCRFS1	-2.42112	10.206	-21.1751	2.79e-30	1.53e-28	58.5837	Down
SUMF1	2.41938	7.19268	21.1725	2.81e-30	1.54e-28	58.5769	Up
VGLL4	2.51385	7.90224	21.1488	2.99e-30	1.63e-28	58.5149	Up
MLIP	-5.17998	5.40671	-21.1434	3.03e-30	1.65e-28	58.5007	Down
LRRC20	-2.68912	6.48816	-21.1306	3.14e-30	1.7e-28	58.4673	Down
DNAJA1	3.0103	8.75405	21.1247	3.19e-30	1.72e-28	58.4517	Up
MDC1	2.12208	6.46712	21.1195	3.23e-30	1.74e-28	58.438	Up
MYOT	-8.56987	6.59276	-21.1166	3.25e-30	1.75e-28	58.4305	Down
DDIT4L	-5.34174	5.91278	-21.1148	3.27e-30	1.75e-28	58.4258	Down
SFT2D2	2.51486	7.46124	21.1	3.4e-30	1.81e-28	58.3867	Up
SRRT	2.11645	8.63767	21.095	3.44e-30	1.83e-28	58.3736	Up
FAM91A1	2.61851	6.60944	21.0353	4.03e-30	2.13e-28	58.2166	Up
CDH11	6.18543	8.33064	21.0259	4.13e-30	2.18e-28	58.1918	Up
TRIM54	-2.66661	5.47876	-21.0196	4.19e-30	2.21e-28	58.1753	Down
SLC44A1	4.08016	7.00728	20.9917	4.51e-30	2.37e-28	58.1017	Up
ETNK1	3.74109	6.67822	20.9626	4.87e-30	2.55e-28	58.0248	Up
SLN	-8.40214	7.65213	-20.9589	4.92e-30	2.57e-28	58.015	Down
RDH5	-2.1067	4.99617	-20.9506	5.03e-30	2.62e-28	57.9932	Down
ZC3HAV1L	3.10209	7.1729	20.9487	5.05e-30	2.63e-28	57.9882	Up
CAMK2G	-2.36269	6.88489	-20.9088	5.61e-30	2.9e-28	57.8827	Down
MIB1	2.64026	7.49967	20.8789	6.07e-30	3.13e-28	57.8034	Up
SMARCC1	3.51389	8.19568	20.8775	6.09e-30	3.14e-28	57.7999	Up
PLN	-6.38954	7.35184	-20.8408	6.71e-30	3.45e-28	57.7026	Down
GGH	4.33113	7.02246	20.8313	6.88e-30	3.53e-28	57.6772	Up
MYL2	-9.57361	7.07877	-20.8295	6.91e-30	3.53e-28	57.6726	Down
KPNA3	-2.38539	8.52267	-20.8063	7.35e-30	3.75e-28	57.6111	Down
ZNF559	3.28414	6.64294	20.7929	7.62e-30	3.87e-28	57.5753	Up
SSR2	2.19311	9.08049	20.7898	7.68e-30	3.89e-28	57.5673	Up
MYH2	-9.55736	6.78456	-20.7869	7.74e-30	3.91e-28	57.5595	Down
ASB5	-6.89264	5.33691	-20.7596	8.31e-30	4.18e-28	57.4869	Down
AAMDC	-2.35239	7.64788	-20.7385	8.79e-30	4.4e-28	57.4308	Down
CISD1	-2.87603	7.75094	-20.6509	1.11e-29	5.54e-28	57.197	Down
RPS19	2.01989	12.6097	20.6491	1.11e-29	5.56e-28	57.1922	Up
GTF2E2	2.57383	6.71078	20.6334	1.16e-29	5.78e-28	57.1503	Up
IFT52	2.48027	6.66984	20.6288	1.18e-29	5.83e-28	57.1382	Up
CD81	2.28151	9.05306	20.6277	1.18e-29	5.84e-28	57.1352	Up
LEPROTL1	2.92453	7.51384	20.6214	1.2e-29	5.92e-28	57.1184	Up
IP6K3	-4.30798	4.96015	-20.6099	1.24e-29	6.09e-28	57.0875	Down
SMA4	4.67561	7.62571	20.6035	1.26e-29	6.18e-28	57.0705	Up
ZNF260	2.6952	6.50921	20.602	1.26e-29	6.19e-28	57.0665	Up
NEMP1	3.46069	7.28643	20.6001	1.27e-29	6.2e-28	57.0613	Up
U2AF2	2.20456	7.61315	20.5694	1.38e-29	6.7e-28	56.9791	Up
NIPSNAP2	-2.88962	9.0419	-20.5536	1.44e-29	6.97e-28	56.9368	Down
TMEM108	-2.91683	5.27746	-20.5364	1.5e-29	7.26e-28	56.8906	Down
METTL8	2.86409	6.39672	20.5307	1.53e-29	7.36e-28	56.8755	Up
MYOM3	-3.1283	5.21738	-20.5259	1.55e-29	7.43e-28	56.8625	Down
ZCCHC7	2.72676	7.13057	20.5242	1.55e-29	7.45e-28	56.8579	Up
ZDHHC20	2.88664	8.26648	20.5106	1.61e-29	7.66e-28	56.8215	Up
ZNF106	-3.21535	8.71533	-20.51	1.61e-29	7.66e-28	56.8199	Down
MYBPC1	-9.08241	6.89587	-20.5069	1.63e-29	7.69e-28	56.8115	Down
C5orf15	2.21551	8.30176	20.5048	1.64e-29	7.72e-28	56.806	Up
SSR4	2.43242	9.60557	20.4816	1.74e-29	8.19e-28	56.7435	Up
AP2M1	2.09588	8.56037	20.4805	1.75e-29	8.2e-28	56.7406	Up
UTP14A	2.75952	6.61038	20.4786	1.76e-29	8.22e-28	56.7355	Up
UQCRC1	-2.07167	9.5206	-20.4567	1.86e-29	8.65e-28	56.6766	Down
PCGF3	2.55239	6.65026	20.4479	1.91e-29	8.84e-28	56.6529	Up
SPPL3	2.48867	7.56163	20.4318	1.99e-29	9.21e-28	56.6096	Up
TNNT1	-7.70776	8.21208	-20.422	2.04e-29	9.43e-28	56.5832	Down
ENO1	2.92685	9.76455	20.4094	2.11e-29	9.68e-28	56.5493	Up
LRRC58	2.21281	7.18454	20.4089	2.11e-29	9.68e-28	56.548	Up
PPIP5K2	3.06561	6.25738	20.4052	2.14e-29	9.74e-28	56.538	Up
BZW1	2.26947	8.38867	20.405	2.14e-29	9.74e-28	56.5373	Up
ACADM	-3.058	8.88255	-20.3894	2.23e-29	1.01e-27	56.4953	Down
GNAI3	2.72103	8.60172	20.3811	2.28e-29	1.03e-27	56.4729	Up
GPATCH1	2.17169	6.19623	20.3777	2.3e-29	1.04e-27	56.4639	Up
TRAM1	2.7079	9.27915	20.3578	2.43e-29	1.09e-27	56.41	Up
HIF1A	3.23899	8.77351	20.3297	2.62e-29	1.18e-27	56.3343	Up
SLC35A5	2.87542	6.26967	20.3196	2.69e-29	1.21e-27	56.3069	Up
LINC00491	-2.33823	6.93095	-20.3013	2.82e-29	1.26e-27	56.2574	Down
XIRP2	-8.10492	6.30948	-20.2999	2.83e-29	1.27e-27	56.2536	Down
SETD5	2.9327	7.71212	20.2798	2.99e-29	1.33e-27	56.1992	Up
RCC2	2.5777	7.7142	20.2503	3.24e-29	1.44e-27	56.1192	Up
CLIP2	2.49549	5.84224	20.2435	3.3e-29	1.46e-27	56.1009	Up
MKNK2	-2.22028	10.1042	-20.2362	3.36e-29	1.49e-27	56.081	Down
MARVELD1	2.83904	6.91176	20.2326	3.4e-29	1.5e-27	56.0712	Up
P2RY2	-2.16934	4.78801	-20.2313	3.41e-29	1.5e-27	56.0677	Down
SRSF1	2.49087	9.68926	20.2311	3.41e-29	1.5e-27	56.0673	Up
NACA	2.09694	11.995	20.2253	3.46e-29	1.52e-27	56.0514	Up
SEC24A	2.37632	7.16083	20.2032	3.68e-29	1.6e-27	55.9915	Up
BUD31	2.30655	7.48073	20.1602	4.13e-29	1.79e-27	55.8747	Up
ITGB3BP	2.88035	7.01771	20.1351	4.42e-29	1.91e-27	55.8063	Up
CLTC	2.14668	10.2854	20.1256	4.53e-29	1.96e-27	55.7806	Up
ARL15	3.35951	6.97366	20.1153	4.66e-29	2.01e-27	55.7526	Up
PTP4A1	-2.74324	8.66294	-20.1057	4.79e-29	2.06e-27	55.7264	Down
MED19	2.02335	6.93876	20.0908	4.98e-29	2.14e-27	55.6858	Up
PLPP5	3.70651	6.58815	20.0773	5.17e-29	2.21e-27	55.6488	Up
CCND2	4.95862	7.90455	20.062	5.39e-29	2.3e-27	55.6072	Up
MPC1	-2.58483	8.7273	-20.0508	5.55e-29	2.36e-27	55.5767	Down
TMED8	2.84666	6.99926	20.0407	5.71e-29	2.43e-27	55.5491	Up
SPTLC1	2.53643	7.79579	20.0347	5.8e-29	2.46e-27	55.5326	Up
PHF6	2.82032	7.65124	19.9918	6.52e-29	2.75e-27	55.4152	Up
SLC39A9	2.1637	7.69489	19.9779	6.77e-29	2.84e-27	55.3773	Up
LMLN	3.32289	7.21734	19.967	6.97e-29	2.92e-27	55.3475	Up
CCDC14	3.41838	7.51602	19.9567	7.17e-29	3e-27	55.3192	Up
BIN1	-4.08836	8.51062	-19.9407	7.49e-29	3.13e-27	55.2752	Down
INTS6	3.06669	7.54438	19.9377	7.55e-29	3.14e-27	55.2671	Up
PDHX	-2.09676	7.4728	-19.9306	7.7e-29	3.2e-27	55.2477	Down
UMPS	2.45256	6.44168	19.9188	7.95e-29	3.3e-27	55.2152	Up
ACYP2	-3.49588	7.27552	-19.8826	8.78e-29	3.62e-27	55.1158	Down
AKTIP	-2.1273	6.80406	-19.8628	9.27e-29	3.81e-27	55.0614	Down
TGS1	2.58153	6.84913	19.8626	9.27e-29	3.81e-27	55.0608	Up
CHD3	2.8728	7.54297	19.8534	9.51e-29	3.9e-27	55.0357	Up
CFAP36	3.19326	6.87237	19.8135	1.06e-28	4.31e-27	54.9258	Up
TRA2B	2.00038	9.92142	19.7999	1.1e-28	4.46e-27	54.8882	Up
ZFP36L1	2.71109	8.85541	19.7973	1.11e-28	4.48e-27	54.8811	Up
ADGRL1	3.92865	6.86746	19.7714	1.19e-28	4.79e-27	54.8098	Up
NDRG2	-3.32538	7.72868	-19.7644	1.21e-28	4.85e-27	54.7903	Down
C11orf95	2.43085	7.12962	19.764	1.21e-28	4.85e-27	54.7893	Up
PDIA4	2.36209	7.00281	19.761	1.22e-28	4.88e-27	54.7811	Up
EZH2	5.02365	7.35353	19.7501	1.26e-28	5.02e-27	54.751	Up
TNNI2	-7.27073	7.31442	-19.7382	1.3e-28	5.18e-27	54.7181	Down
BNIP3L	3.56946	8.59251	19.7277	1.34e-28	5.3e-27	54.689	Up
EIF6	2.00229	7.36936	19.7148	1.39e-28	5.48e-27	54.6533	Up
AK1	-3.63708	8.32175	-19.7136	1.39e-28	5.49e-27	54.65	Down
XIRP1	-4.40986	6.70766	-19.6861	1.5e-28	5.91e-27	54.574	Down
SMIM15	2.90745	7.42162	19.668	1.58e-28	6.2e-27	54.5239	Up
VPS13B	2.85904	7.35516	19.6639	1.6e-28	6.26e-27	54.5125	Up
SEC23B	2.36775	6.34021	19.649	1.67e-28	6.5e-27	54.4713	Up
GPD1L	-3.65112	7.83721	-19.6392	1.71e-28	6.67e-27	54.4442	Down
COQ9	-2.13735	8.49918	-19.6313	1.75e-28	6.8e-27	54.4221	Down
ADSS	2.54096	6.13636	19.6229	1.79e-28	6.95e-27	54.3989	Up
TSEN34	2.1545	7.07372	19.619	1.81e-28	7.01e-27	54.3879	Up
RABGAP1L	2.86569	6.34945	19.6104	1.85e-28	7.17e-27	54.3642	Up
TRMT13	3.00626	6.03989	19.6088	1.86e-28	7.18e-27	54.3598	Up
CLTCL1	-2.48081	5.35669	-19.5935	1.94e-28	7.45e-27	54.3172	Down
SLC39A10	3.62672	6.33325	19.5889	1.97e-28	7.53e-27	54.3044	Up
SMCHD1	3.33738	6.83379	19.5823	2e-28	7.66e-27	54.2861	Up
RSPO3	-3.61682	4.98075	-19.5757	2.04e-28	7.78e-27	54.2679	Down
ALG5	2.43825	7.77825	19.5738	2.05e-28	7.81e-27	54.2624	Up
MACROD1	-2.86984	7.57395	-19.5697	2.07e-28	7.88e-27	54.2512	Down
G2E3	2.56284	6.14524	19.5687	2.08e-28	7.89e-27	54.2482	Up
CAND1	2.71197	7.32098	19.5671	2.09e-28	7.91e-27	54.2439	Up
HSPB7	-5.42803	5.91021	-19.5645	2.1e-28	7.95e-27	54.2366	Down
CEP44	2.23847	6.36734	19.5598	2.13e-28	8.04e-27	54.2235	Up
DEGS1	2.70253	8.27325	19.5554	2.16e-28	8.12e-27	54.2115	Up
PANK2	2.05247	7.13324	19.5517	2.18e-28	8.19e-27	54.2011	Up
CDK1	4.31875	6.36004	19.5286	2.32e-28	8.71e-27	54.1369	Up
LSM7	2.07897	8.33139	19.5256	2.34e-28	8.77e-27	54.1284	Up
GPT2	-2.70768	5.43245	-19.5103	2.44e-28	9.12e-27	54.0859	Down
BRD2	2.74659	8.64402	19.5103	2.44e-28	9.12e-27	54.0857	Up
WDR19	3.02924	6.46735	19.4992	2.52e-28	9.37e-27	54.0549	Up
NKX2-2	6.74478	7.68412	19.4871	2.61e-28	9.67e-27	54.0212	Up
HNRNPR	2.04109	9.5054	19.4657	2.76e-28	1.02e-26	53.9616	Up
RIF1	3.00657	6.58077	19.4482	2.9e-28	1.07e-26	53.9126	Up
TDG	2.73252	7.33937	19.4381	2.99e-28	1.1e-26	53.8843	Up
VPS4B	2.5992	7.63534	19.4354	3.01e-28	1.11e-26	53.8767	Up
CCDC69	-3.73151	5.23462	-19.4299	3.05e-28	1.12e-26	53.8616	Down
KDM5A	2.80189	7.46928	19.412	3.21e-28	1.18e-26	53.8114	Up
CHSY1	2.97705	7.59259	19.4068	3.26e-28	1.19e-26	53.7969	Up
FKBP14	2.81308	6.66982	19.4063	3.26e-28	1.19e-26	53.7954	Up
RYR3	-3.88409	4.19546	-19.4056	3.27e-28	1.19e-26	53.7935	Down
AGL	-3.68543	8.76027	-19.3988	3.33e-28	1.21e-26	53.7745	Down
SOS1	2.80318	7.32005	19.3937	3.38e-28	1.23e-26	53.7602	Up
NUP85	2.51754	6.7063	19.3772	3.54e-28	1.28e-26	53.7141	Up
PHYKPL	2.40952	6.73402	19.344	3.88e-28	1.4e-26	53.6211	Up
RAD23A	-2.03272	9.45439	-19.3384	3.94e-28	1.42e-26	53.6054	Down
UBP1	2.16834	7.41589	19.3276	4.06e-28	1.46e-26	53.575	Up
CAP2	-4.87728	7.48304	-19.3162	4.19e-28	1.5e-26	53.543	Down
TMEM181	2.89615	7.46583	19.2991	4.39e-28	1.57e-26	53.4951	Up
CENPU	4.53105	7.16309	19.2822	4.61e-28	1.65e-26	53.4475	Up
HDAC1	2.93248	7.89683	19.2736	4.72e-28	1.68e-26	53.4233	Up
RAP1GDS1	2.45929	6.56747	19.2645	4.84e-28	1.72e-26	53.3977	Up
TMEM56	-2.1161	4.3591	-19.2324	5.3e-28	1.88e-26	53.3075	Down
SLC35B3	3.18422	7.1624	19.1687	6.33e-28	2.23e-26	53.1279	Up
ACTR3	2.28702	9.69762	19.1469	6.73e-28	2.35e-26	53.0665	Up
MAPRE1	2.04467	8.804	19.1398	6.86e-28	2.4e-26	53.0465	Up
PPP3CB	-2.18046	9.27089	-19.13	7.05e-28	2.46e-26	53.0189	Down
HNRNPH1	2.13339	11.3659	19.081	8.1e-28	2.81e-26	52.88	Up
DDX18	2.64222	8.21714	19.0793	8.14e-28	2.82e-26	52.8753	Up
APMAP	2.69356	7.37457	19.0337	9.25e-28	3.18e-26	52.746	Up
ATP13A1	2.25441	6.6679	19.0156	9.73e-28	3.33e-26	52.6949	Up
HAUS1	3.27245	6.74189	19.0061	1e-27	3.41e-26	52.6679	Up
PITPNB	2.24718	8.66415	18.9869	1.06e-27	3.6e-26	52.6132	Up
GLMP	2.43383	6.50009	18.9839	1.06e-27	3.62e-26	52.6046	Up
PDK2	-2.03031	6.97149	-18.9673	1.12e-27	3.79e-26	52.5576	Down
GDI2	2.01859	10.2596	18.9445	1.19e-27	4.04e-26	52.4926	Up
2022-09-08	2.58684	7.13802	18.9437	1.19e-27	4.04e-26	52.4904	Up
ALG2	2.28444	7.17948	18.9382	1.21e-27	4.1e-26	52.4748	Up
NIPSNAP3B	-3.8186	4.90348	-18.9269	1.25e-27	4.21e-26	52.4425	Down
ERCC6L2	2.134	5.98601	18.9256	1.26e-27	4.22e-26	52.4389	Up
YWHAZ	2.31617	9.07655	18.9053	1.33e-27	4.46e-26	52.3811	Up
MTMR12	2.33378	7.01679	18.9007	1.35e-27	4.51e-26	52.368	Up
GPD1	-2.77822	5.53344	-18.899	1.35e-27	4.52e-26	52.3632	Down
UGP2	-3.13306	8.8656	-18.8749	1.45e-27	4.83e-26	52.2944	Down
ARPC3	2.21791	8.85265	18.8679	1.48e-27	4.92e-26	52.2745	Up
CFL2	-4.24825	8.22445	-18.8505	1.55e-27	5.15e-26	52.2249	Down
EIF3D	2.646	9.29775	18.8342	1.63e-27	5.37e-26	52.1782	Up
ZNF791	2.32722	7.67948	18.832	1.64e-27	5.4e-26	52.172	Up
FRMD8	2.26195	6.48985	18.7986	1.8e-27	5.91e-26	52.0764	Up
KPNA2	3.57669	7.96421	18.7787	1.9e-27	6.22e-26	52.0195	Up
PRC1	4.13127	6.40508	18.7764	1.92e-27	6.24e-26	52.0128	Up
ZNF326	2.77844	7.19857	18.7663	1.97e-27	6.41e-26	51.9839	Up
UBR3	-3.24228	8.2569	-18.764	1.99e-27	6.43e-26	51.9773	Down
TMEM98	3.29611	7.95291	18.743	2.11e-27	6.81e-26	51.9171	Up
PRRC1	2.36622	7.27603	18.7417	2.12e-27	6.82e-26	51.9132	Up
SOX9-AS1	-2.78326	4.38356	-18.7413	2.12e-27	6.82e-26	51.9122	Down
MLYCD	-2.10723	6.13496	-18.7282	2.2e-27	7.07e-26	51.8748	Down
OBSCN	-3.02254	6.81506	-18.7013	2.37e-27	7.58e-26	51.7976	Down
NADK	2.3482	7.00232	18.699	2.39e-27	7.62e-26	51.7907	Up
ADD3	3.36621	8.46706	18.6927	2.43e-27	7.75e-26	51.7728	Up
TRRAP	2.26625	6.60592	18.6899	2.45e-27	7.8e-26	51.7647	Up
MED16	2.11039	6.98131	18.6848	2.49e-27	7.87e-26	51.7501	Up
ACTR2	2.00641	9.13445	18.6676	2.61e-27	8.26e-26	51.7005	Up
ANKRD23	-2.41114	5.2421	-18.6656	2.63e-27	8.29e-26	51.6948	Down
ARHGEF18	2.03564	6.50682	18.6384	2.84e-27	8.91e-26	51.6165	Up
RAB28	3.01083	7.1039	18.6323	2.89e-27	9.05e-26	51.599	Up
RYR1	-5.46729	6.99316	-18.617	3.02e-27	9.43e-26	51.5548	Down
NDUFB10	-2.49043	9.84127	-18.6088	3.09e-27	9.62e-26	51.5314	Down
CARNS1	-2.40958	6.01463	-18.606	3.12e-27	9.68e-26	51.5232	Down
BCL11B	6.04014	8.79027	18.5761	3.4e-27	1.05e-25	51.4371	Up
MVB12A	2.1907	6.34666	18.5707	3.45e-27	1.07e-25	51.4216	Up
CAMKK2	2.49684	7.98796	18.5691	3.47e-27	1.07e-25	51.4167	Up
ERI1	2.45886	5.82551	18.5499	3.66e-27	1.13e-25	51.3614	Up
RBM25	2.83212	8.16782	18.5487	3.67e-27	1.13e-25	51.358	Up
POLR1C	2.19862	6.79605	18.5399	3.77e-27	1.16e-25	51.3325	Up
GAR1	2.15534	6.58533	18.53	3.88e-27	1.19e-25	51.3039	Up
TACC2	-4.85848	6.71491	-18.5255	3.93e-27	1.2e-25	51.291	Down
SRSF7	2.86337	9.3608	18.5252	3.93e-27	1.2e-25	51.29	Up
BAIAP2-DT	2.43424	6.54557	18.5231	3.95e-27	1.2e-25	51.284	Up
BRD8	2.16827	8.09188	18.5158	4.04e-27	1.23e-25	51.2629	Up
TSPYL4	2.86208	7.08058	18.4929	4.31e-27	1.31e-25	51.1965	Up
UVSSA	2.4525	7.46284	18.4869	4.39e-27	1.33e-25	51.1792	Up
CKS1B	2.93526	7.815	18.4637	4.69e-27	1.41e-25	51.1119	Up
TXNDC17	2.27183	8.10705	18.4576	4.77e-27	1.43e-25	51.0942	Up
LRRC59	2.33022	7.09211	18.4537	4.83e-27	1.45e-25	51.083	Up
ZNF84	2.73477	6.81978	18.4225	5.28e-27	1.58e-25	50.9926	Up
HEATR5B	2.20976	6.23897	18.403	5.59e-27	1.67e-25	50.9358	Up
CHCHD3	-2.53501	7.81411	-18.3857	5.87e-27	1.75e-25	50.8857	Down
GLG1	3.52898	9.74558	18.3792	5.98e-27	1.78e-25	50.8667	Up
CRYZL1	2.65234	6.59974	18.3713	6.12e-27	1.82e-25	50.8439	Up
PCED1A	2.11682	7.0383	18.3655	6.23e-27	1.85e-25	50.8269	Up
NDUFS1	-2.02905	8.51607	-18.3567	6.39e-27	1.89e-25	50.8012	Down
DPYSL2	3.88199	10.4488	18.3485	6.54e-27	1.93e-25	50.7773	Up
PHKG1	-2.75918	5.12311	-18.3432	6.64e-27	1.96e-25	50.762	Down
CKAP2	2.93628	6.55077	18.3194	7.11e-27	2.09e-25	50.6926	Up
ZNF431	2.96979	6.30796	18.3173	7.16e-27	2.1e-25	50.6866	Up
WTAP	3.25766	8.37144	18.3038	7.44e-27	2.18e-25	50.6472	Up
FN1	4.45358	10.8576	18.2792	7.99e-27	2.33e-25	50.5756	Up
YIPF5	2.65684	7.41942	18.2775	8.03e-27	2.34e-25	50.5706	Up
MDM4	2.10007	8.79922	18.269	8.23e-27	2.39e-25	50.5456	Up
SLC39A6	2.95498	8.18617	18.2434	8.87e-27	2.56e-25	50.4709	Up
CSDE1	-2.09317	10.0855	-18.2407	8.94e-27	2.58e-25	50.4629	Down
S100PBP	2.14581	6.334	18.2234	9.4e-27	2.71e-25	50.4125	Up
ARL3	2.01984	7.20132	18.182	1.06e-26	3.04e-25	50.2912	Up
UBTD2	2.62412	6.8187	18.1654	1.11e-26	3.18e-25	50.2427	Up
TNPO1	2.79799	10.4409	18.1582	1.14e-26	3.23e-25	50.2216	Up
CDK14	2.7722	7.55498	18.1542	1.15e-26	3.27e-25	50.2098	Up
ZNF121	2.4302	7.86648	18.1539	1.15e-26	3.27e-25	50.2088	Up
NME1	2.8778	8.12139	18.1531	1.15e-26	3.27e-25	50.2066	Up
PGM1	-4.03938	8.91785	-18.1517	1.16e-26	3.28e-25	50.2025	Down
BCO2	-2.09046	4.93597	-18.1503	1.16e-26	3.29e-25	50.1984	Down
STMN3	3.52359	7.82814	18.1474	1.17e-26	3.31e-25	50.1899	Up
TUBA1C	2.58214	11.2021	18.1331	1.22e-26	3.44e-25	50.1479	Up
C15orf61	-2.92485	7.98187	-18.1138	1.29e-26	3.62e-25	50.0913	Down
TUBA1A	3.25452	10.295	18.0893	1.39e-26	3.87e-25	50.0194	Up
SPTAN1	3.05787	7.94728	18.0832	1.41e-26	3.94e-25	50.0013	Up
SVIL	-4.51886	8.38568	-18.0808	1.42e-26	3.96e-25	49.9943	Down
PRCP	3.08406	8.11931	18.057	1.53e-26	4.23e-25	49.9242	Up
UBE2S	3.24738	6.96039	18.0439	1.59e-26	4.39e-25	49.8857	Up
PRKAA2	-4.72818	5.45979	-18.0332	1.64e-26	4.52e-25	49.8543	Down
TAF2	2.44753	7.40012	18.029	1.66e-26	4.57e-25	49.8419	Up
CRLF3	2.10186	6.93145	18.0208	1.7e-26	4.67e-25	49.8177	Up
DUT	2.17791	9.63387	18.0203	1.7e-26	4.67e-25	49.8162	Up
RYBP	2.4471	7.7269	18.0164	1.72e-26	4.72e-25	49.8046	Up
TOPBP1	2.41503	6.95581	18.0145	1.73e-26	4.73e-25	49.7991	Up
TBX15	-3.00514	5.64116	-17.9966	1.82e-26	4.97e-25	49.7462	Down
RXYLT1	2.44572	8.14827	17.9818	1.9e-26	5.17e-25	49.7026	Up
CYFIP1	2.21526	8.34081	17.9723	1.96e-26	5.31e-25	49.6747	Up
ZNF136	2.22052	6.48025	17.9686	1.98e-26	5.34e-25	49.6637	Up
SMC4	3.00501	7.48372	17.9188	2.29e-26	6.15e-25	49.5163	Up
DUSP26	-3.47581	6.50229	-17.915	2.31e-26	6.21e-25	49.5052	Down
SURF4	2.12735	8.27244	17.9134	2.32e-26	6.23e-25	49.5006	Up
C3orf14	3.38176	6.67108	17.9064	2.37e-26	6.34e-25	49.4798	Up
MCM5	3.26536	6.51224	17.8997	2.42e-26	6.46e-25	49.4601	Up
HERPUD2	2.42268	7.48998	17.8952	2.45e-26	6.53e-25	49.4465	Up
TNFRSF10B	3.99276	7.15158	17.895	2.45e-26	6.53e-25	49.4461	Up
NASP	2.95304	7.41281	17.8925	2.47e-26	6.58e-25	49.4385	Up
ZWILCH	2.49515	6.6071	17.8805	2.56e-26	6.78e-25	49.403	Up
EBLN3P	2.22839	8.0417	17.8716	2.63e-26	6.95e-25	49.3766	Up
ALCAM	5.06099	7.62006	17.8679	2.66e-26	7.01e-25	49.3658	Up
TBC1D16	2.31749	6.6117	17.8647	2.68e-26	7.07e-25	49.3562	Up
DIS3L2	3.26776	5.93129	17.8582	2.73e-26	7.2e-25	49.3369	Up
GPATCH2L	2.26279	6.43924	17.8511	2.79e-26	7.33e-25	49.3159	Up
EBPL	3.25263	7.3959	17.8373	2.91e-26	7.62e-25	49.275	Up
SOX4	4.16932	7.91174	17.8317	2.96e-26	7.74e-25	49.2583	Up
ACTA1	-9.0455	7.66083	-17.8178	3.08e-26	8.05e-25	49.217	Down
RRM2	5.38171	7.10182	17.8169	3.09e-26	8.06e-25	49.2143	Up
CKM	-9.07531	7.50445	-17.8062	3.19e-26	8.3e-25	49.1826	Down
ARF6	2.45465	8.18093	17.8061	3.19e-26	8.3e-25	49.1822	Up
CPSF3	2.52237	7.20581	17.8043	3.21e-26	8.32e-25	49.1769	Up
SKI	2.20868	7.47982	17.8003	3.24e-26	8.39e-25	49.1651	Up
PTPRF	3.5022	7.29336	17.7997	3.25e-26	8.4e-25	49.1632	Up
LYRM4	2.78068	7.09135	17.7907	3.34e-26	8.61e-25	49.1365	Up
FYCO1	-3.16458	7.60695	-17.7836	3.41e-26	8.79e-25	49.1154	Down
FAM208A	2.41336	7.22303	17.7773	3.47e-26	8.94e-25	49.0966	Up
SLC20A1	2.79428	7.59012	17.7644	3.61e-26	9.27e-25	49.0583	Up
RECQL	2.69342	7.13995	17.7467	3.8e-26	9.76e-25	49.0057	Up
SAR1B	-2.60271	7.85743	-17.746	3.81e-26	9.77e-25	49.0035	Down
PTPN3	-3.42725	5.56579	-17.7384	3.89e-26	9.98e-25	48.981	Down
CDK19	2.01549	7.2341	17.6875	4.53e-26	1.16e-24	48.8291	Up
COL1A1	5.09601	10.4888	17.6856	4.55e-26	1.16e-24	48.8236	Up
ERLIN1	2.23542	7.44366	17.6794	4.64e-26	1.18e-24	48.8049	Up
ANKRD13A	2.26317	7.53861	17.6749	4.7e-26	1.2e-24	48.7916	Up
C12orf49	2.86755	6.10052	17.671	4.76e-26	1.21e-24	48.7798	Up
TM9SF3	2.24518	7.95063	17.6575	4.95e-26	1.26e-24	48.7394	Up
ZWINT	3.56098	6.68968	17.6471	5.11e-26	1.29e-24	48.7084	Up
CASQ2	-4.76645	6.7638	-17.6383	5.24e-26	1.32e-24	48.6821	Down
ASB11	-2.25504	3.9121	-17.6217	5.5e-26	1.39e-24	48.6326	Down
MYOC	-2.11747	5.00678	-17.618	5.57e-26	1.4e-24	48.6213	Down
PLOD3	2.43208	7.87429	17.6165	5.59e-26	1.4e-24	48.6169	Up
PNMA1	3.60442	7.1276	17.5896	6.06e-26	1.51e-24	48.5365	Up
MFSD14A	2.44969	7.73781	17.5885	6.08e-26	1.51e-24	48.533	Up
GORAB	2.4322	5.64931	17.5774	6.28e-26	1.56e-24	48.4998	Up
RFC4	2.85227	6.87941	17.5738	6.35e-26	1.58e-24	48.4892	Up
POT1	2.19726	6.44667	17.5644	6.53e-26	1.62e-24	48.4609	Up
MYLK4	-2.77414	4.67912	-17.5551	6.71e-26	1.66e-24	48.4329	Down
PGM2	2.37411	5.81849	17.5533	6.75e-26	1.67e-24	48.4275	Up
AP1M2	-2.10181	5.27088	-17.5466	6.88e-26	1.69e-24	48.4075	Down
TMOD3	3.06513	5.48206	17.5244	7.36e-26	1.8e-24	48.3407	Up
UBE2Z	2.65166	7.79937	17.5174	7.51e-26	1.84e-24	48.3199	Up
DPY19L3	2.84163	6.28432	17.4974	7.97e-26	1.94e-24	48.2598	Up
DHX40	2.41912	7.18543	17.4963	8e-26	1.95e-24	48.2564	Up
TMEM267	2.891	5.16381	17.4953	8.02e-26	1.95e-24	48.2534	Up
EGLN1	-2.3921	8.40229	-17.479	8.42e-26	2.04e-24	48.2045	Down
GHR	-4.58391	5.33167	-17.4753	8.52e-26	2.06e-24	48.1932	Down
COL4A3	-2.29005	4.33826	-17.4664	8.75e-26	2.11e-24	48.1664	Down
SLC33A1	2.39529	5.79705	17.4617	8.87e-26	2.14e-24	48.1524	Up
TM6SF1	-3.06369	4.97057	-17.4483	9.23e-26	2.22e-24	48.112	Down
NDUFV3	-2.18653	7.99488	-17.4448	9.33e-26	2.24e-24	48.1014	Down
CSRP3	-7.32279	6.40708	-17.4368	9.56e-26	2.29e-24	48.0773	Down
BCL10	2.16505	6.47514	17.4312	9.72e-26	2.33e-24	48.0603	Up
DBN1	2.94169	7.40918	17.4256	9.88e-26	2.36e-24	48.0436	Up
EIF4E3	-2.77555	5.78368	-17.415	1.02e-25	2.43e-24	48.0115	Down
ASB7	2.10278	5.36912	17.4065	1.05e-25	2.49e-24	47.9859	Up
ROCK1	2.19086	7.99785	17.4051	1.05e-25	2.5e-24	47.9818	Up
FLNA	2.5783	8.51421	17.4018	1.06e-25	2.52e-24	47.9717	Up
RHOBTB1	-4.37307	6.10884	-17.3747	1.15e-25	2.72e-24	47.8898	Down
DNAJC10	2.78585	7.28562	17.3248	1.34e-25	3.15e-24	47.7391	Up
ARL13B	2.59663	5.78487	17.2987	1.45e-25	3.39e-24	47.6599	Up
PRTFDC1	4.16001	6.42508	17.2864	1.5e-25	3.52e-24	47.6226	Up
NDUFV2	-2.33448	9.27688	-17.279	1.53e-25	3.59e-24	47.6001	Down
PPP4R3B	2.13345	7.73772	17.2648	1.6e-25	3.73e-24	47.5573	Up
RAI1	2.32067	7.26688	17.2295	1.78e-25	4.13e-24	47.4501	Up
TNNC2	-8.29066	7.82339	-17.2286	1.79e-25	4.14e-24	47.4472	Down
EIF2AK4	2.31683	6.8252	17.2229	1.82e-25	4.2e-24	47.4301	Up
CAPZA1	2.15577	9.16509	17.208	1.9e-25	4.39e-24	47.3846	Up
MYBPC2	-7.02439	6.43715	-17.1853	2.04e-25	4.68e-24	47.3156	Down
KIF1C	-2.08869	6.78873	-17.1771	2.09e-25	4.79e-24	47.2906	Down
IPO9	2.14379	8.31928	17.1664	2.16e-25	4.94e-24	47.2582	Up
XRN2	2.301	7.01639	17.151	2.26e-25	5.17e-24	47.2112	Up
COX18	2.14029	6.9171	17.1446	2.3e-25	5.26e-24	47.1917	Up
MED23	2.09455	6.90334	17.1337	2.38e-25	5.43e-24	47.1585	Up
LPCAT1	2.98837	6.88133	17.1228	2.46e-25	5.6e-24	47.1253	Up
LOC100507477	-3.02175	4.39694	-17.1213	2.47e-25	5.62e-24	47.1207	Down
CLIC4	2.92033	8.72164	17.1213	2.47e-25	5.62e-24	47.1206	Up
KLHL9	2.16303	8.11581	17.1156	2.51e-25	5.71e-24	47.1033	Up
WDR11	2.69994	6.88803	17.113	2.53e-25	5.75e-24	47.0954	Up
RAP1B	2.07194	9.54101	17.0916	2.7e-25	6.11e-24	47.0302	Up
TXLNA	2.14543	5.95904	17.0704	2.88e-25	6.5e-24	46.9653	Up
TIMP1	5.15746	9.84434	17.0699	2.89e-25	6.5e-24	46.9638	Up
UNC119B	2.02395	7.49456	17.0558	3.01e-25	6.78e-24	46.9206	Up
PFKM	-3.40554	9.52075	-17.055	3.02e-25	6.78e-24	46.9182	Down
INTS10	2.3368	7.26977	17.0379	3.18e-25	7.14e-24	46.866	Up
ATP1A1	4.7514	9.84241	16.997	3.6e-25	8.05e-24	46.7407	Up
MAP3K2	2.43632	8.56491	16.9946	3.63e-25	8.1e-24	46.7333	Up
GMPS	2.0285	7.98522	16.9922	3.66e-25	8.15e-24	46.726	Up
TPR	2.2225	8.97966	16.9719	3.89e-25	8.63e-24	46.6638	Up
WDR75	2.07832	6.37524	16.9622	4.01e-25	8.87e-24	46.6341	Up
CCNY	2.23039	6.68329	16.9562	4.08e-25	9.02e-24	46.6154	Up
MSH6	2.61182	7.69785	16.9545	4.1e-25	9.06e-24	46.6104	Up
HRASLS	-3.48476	5.02348	-16.94	4.29e-25	9.46e-24	46.5658	Down
TMF1	2.97123	7.83126	16.9243	4.5e-25	9.9e-24	46.5177	Up
CCDC71L	3.48161	5.77555	16.9147	4.63e-25	1.02e-23	46.4879	Up
RPN2	2.37378	9.7296	16.9015	4.82e-25	1.06e-23	46.4475	Up
PRPF3	2.29485	6.55281	16.8976	4.88e-25	1.07e-23	46.4354	Up
VMA21	2.2427	7.67133	16.886	5.06e-25	1.1e-23	46.3996	Up
PTP4A3	-2.78946	7.42354	-16.8609	5.46e-25	1.19e-23	46.3224	Down
CBR4	2.90873	6.62408	16.8456	5.72e-25	1.25e-23	46.2753	Up
PLIN5	-2.13934	6.30345	-16.8451	5.73e-25	1.25e-23	46.2739	Down
RBM12B	2.61905	5.96555	16.8435	5.76e-25	1.25e-23	46.2689	Up
POPDC2	-2.27223	4.7428	-16.8386	5.85e-25	1.27e-23	46.2536	Down
DDR2	3.63654	8.2762	16.838	5.85e-25	1.27e-23	46.252	Up
PATZ1	2.01932	6.64745	16.8219	6.15e-25	1.33e-23	46.2021	Up
ACTL6A	2.52976	6.88425	16.7993	6.59e-25	1.42e-23	46.1326	Up
LGALS8	2.12775	6.88372	16.7906	6.77e-25	1.46e-23	46.1057	Up
CMTM4	2.69659	6.49678	16.7692	7.23e-25	1.55e-23	46.0396	Up
SRGAP2C	2.30907	6.4939	16.7689	7.24e-25	1.55e-23	46.0385	Up
PRPS2	2.50246	5.48572	16.7574	7.5e-25	1.6e-23	46.003	Up
RGL1	3.44813	8.40753	16.7392	7.93e-25	1.69e-23	45.9467	Up
TLK1	2.70388	7.22122	16.7325	8.09e-25	1.72e-23	45.9258	Up
DOCK7	2.92434	6.45474	16.7155	8.53e-25	1.81e-23	45.8732	Up
ART3	-4.59615	6.5486	-16.7041	8.83e-25	1.87e-23	45.8381	Down
IL15	-2.7882	3.8104	-16.7034	8.85e-25	1.87e-23	45.8358	Down
SLC30A5	2.76955	6.82639	16.6855	9.35e-25	1.97e-23	45.7803	Up
ALPK3	-2.6546	5.8537	-16.6755	9.65e-25	2.03e-23	45.7492	Down
FAM84B	5.61726	8.34317	16.6737	9.7e-25	2.04e-23	45.7438	Up
MIS18BP1	2.59245	6.12037	16.67	9.81e-25	2.06e-23	45.7323	Up
MAP3K20	-3.88147	9.10127	-16.6549	1.03e-24	2.15e-23	45.6855	Down
TMEM159	-2.61393	6.96174	-16.6428	1.07e-24	2.22e-23	45.6479	Down
CNTRL	2.21742	5.30529	16.6358	1.09e-24	2.27e-23	45.626	Up
CLIP1	-2.79667	7.59151	-16.63	1.11e-24	2.3e-23	45.6079	Down
CDC20	3.59163	6.50412	16.6269	1.12e-24	2.32e-23	45.5984	Up
RCSD1	-3.37385	5.73639	-16.6237	1.13e-24	2.35e-23	45.5884	Down
TMEM38B	-3.36155	6.69445	-16.6222	1.14e-24	2.35e-23	45.5837	Down
NUP205	2.37894	6.71699	16.622	1.14e-24	2.35e-23	45.583	Up
STK4	2.35035	7.2281	16.6125	1.17e-24	2.42e-23	45.5537	Up
DCAF13	2.9047	7.14963	16.5997	1.22e-24	2.52e-23	45.5138	Up
ZNF83	3.37	6.12704	16.5905	1.25e-24	2.58e-23	45.4852	Up
ZNF266	2.20725	7.55921	16.5767	1.31e-24	2.69e-23	45.4421	Up
RGMA	-2.65335	6.50823	-16.5723	1.33e-24	2.72e-23	45.4283	Down
SNRPA	2.06944	8.00319	16.5661	1.35e-24	2.77e-23	45.4092	Up
EFHC1	2.96507	6.48247	16.5484	1.43e-24	2.92e-23	45.354	Up
TP53	2.90118	5.68509	16.5475	1.43e-24	2.93e-23	45.3511	Up
WIPF2	2.81719	7.25611	16.5278	1.52e-24	3.1e-23	45.2897	Up
PDLIM7	-3.08504	7.17601	-16.5165	1.58e-24	3.2e-23	45.2542	Down
NIFK	2.57379	8.05952	16.5152	1.58e-24	3.21e-23	45.2505	Up
FHOD3	-3.12332	5.15828	-16.5118	1.6e-24	3.24e-23	45.2397	Down
ZBTB33	2.03994	7.77018	16.5104	1.61e-24	3.25e-23	45.2352	Up
FMR1	2.63475	7.28853	16.506	1.63e-24	3.29e-23	45.2216	Up
CIPC	-2.82978	6.9765	-16.5025	1.65e-24	3.32e-23	45.2106	Down
FBL	2.42103	9.14626	16.5018	1.65e-24	3.32e-23	45.2083	Up
TCF25	2.14669	8.15388	16.4971	1.67e-24	3.37e-23	45.1937	Up
BUB1B	4.16743	6.60464	16.4941	1.69e-24	3.39e-23	45.1845	Up
PPHLN1	2.4287	8.1457	16.4792	1.77e-24	3.55e-23	45.138	Up
PAICS	2.80105	7.98884	16.4495	1.94e-24	3.88e-23	45.0449	Up
ZNF430	2.05799	6.80473	16.4382	2.01e-24	4.01e-23	45.0095	Up
PTPN13	5.39062	7.09579	16.4282	2.07e-24	4.12e-23	44.9783	Up
MYL1	-8.53826	7.5947	-16.4263	2.09e-24	4.14e-23	44.9724	Down
TCEAL8	2.76366	6.57783	16.4187	2.14e-24	4.24e-23	44.9487	Up
ALG8	2.05586	6.74571	16.4166	2.15e-24	4.25e-23	44.9421	Up
SHC1	2.69418	8.98889	16.39	2.34e-24	4.6e-23	44.8586	Up
SH3BGRL	3.29909	8.89797	16.3845	2.38e-24	4.67e-23	44.8412	Up
CTBS	2.18014	5.80224	16.383	2.39e-24	4.68e-23	44.8367	Up
TGFB1	3.35096	6.73588	16.3816	2.4e-24	4.7e-23	44.8321	Up
PDCD2	2.79271	5.7506	16.3798	2.41e-24	4.72e-23	44.8266	Up
GTF2H1	2.21186	7.29503	16.3756	2.44e-24	4.78e-23	44.8134	Up
ARID4B	2.05399	7.43842	16.3681	2.5e-24	4.88e-23	44.7899	Up
CDK4	2.0292	8.51084	16.3605	2.56e-24	4.99e-23	44.7658	Up
RNF138	2.50565	6.79057	16.3567	2.59e-24	5.03e-23	44.7539	Up
IDH2	-3.1228	8.20703	-16.3508	2.64e-24	5.12e-23	44.7355	Down
TMEM9	2.34673	7.98847	16.3492	2.65e-24	5.14e-23	44.7303	Up
PCNA	2.942	8.34523	16.341	2.72e-24	5.27e-23	44.7048	Up
PAIP2B	-2.9697	6.71646	-16.3242	2.87e-24	5.55e-23	44.6518	Down
CSRP1	2.82675	8.61507	16.3198	2.91e-24	5.62e-23	44.6381	Up
ZNF226	2.11536	6.436	16.3101	3e-24	5.78e-23	44.6074	Up
KYAT3	2.52044	7.1053	16.3081	3.02e-24	5.81e-23	44.6012	Up
IFT80	2.88899	6.41635	16.3019	3.07e-24	5.92e-23	44.5817	Up
KAT6A	2.01391	8.60369	16.2722	3.37e-24	6.47e-23	44.4881	Up
ARMCX6	2.76708	8.57203	16.2685	3.41e-24	6.54e-23	44.4764	Up
XPOT	2.73684	7.59236	16.2613	3.49e-24	6.68e-23	44.4538	Up
PCLAF	4.83283	7.85723	16.2539	3.57e-24	6.82e-23	44.4304	Up
GNB4	3.74135	7.75684	16.2519	3.6e-24	6.85e-23	44.4242	Up
DICER1	2.21688	9.49691	16.2417	3.71e-24	7.06e-23	44.3919	Up
TRIM28	2.38722	8.81631	16.2377	3.76e-24	7.14e-23	44.3792	Up
CCT3	2.38759	9.43862	16.2227	3.94e-24	7.46e-23	44.3319	Up
MCM6	2.58782	8.17277	16.2076	4.13e-24	7.8e-23	44.2844	Up
AMMECR1L	2.17331	6.59735	16.2073	4.14e-24	7.8e-23	44.2834	Up
GAS2L1	2.90643	6.5631	16.2029	4.19e-24	7.9e-23	44.2695	Up
ALDOA	-2.25068	11.5169	-16.1995	4.24e-24	7.98e-23	44.2588	Down
MAGED2	2.25868	7.85794	16.1852	4.43e-24	8.32e-23	44.2135	Up
RNF145	2.80482	8.19077	16.1659	4.71e-24	8.82e-23	44.1524	Up
XRCC5	2.04642	9.36911	16.162	4.77e-24	8.91e-23	44.1401	Up
AP2A2	2.21331	7.76243	16.1523	4.91e-24	9.16e-23	44.1095	Up
PTPRS	3.03989	8.15007	16.1363	5.17e-24	9.59e-23	44.0588	Up
PCNT	-2.12031	7.68174	-16.1299	5.27e-24	9.76e-23	44.0386	Down
PAN3	2.56448	7.92872	16.1295	5.28e-24	9.76e-23	44.0372	Up
CDC23	2.13968	6.11266	16.129	5.29e-24	9.77e-23	44.0356	Up
H2AFX	2.7887	7.63131	16.099	5.81e-24	1.07e-22	43.9406	Up
ABI2	2.29191	8.06692	16.0947	5.89e-24	1.08e-22	43.9268	Up
HAUS6	2.92986	6.10215	16.0926	5.93e-24	1.09e-22	43.9202	Up
SUCLG2	-2.55857	7.668	-16.0925	5.93e-24	1.09e-22	43.9199	Down
SGPP1	2.6986	6.11765	16.0858	6.06e-24	1.11e-22	43.8986	Up
WASF1	4.57239	7.85709	16.081	6.15e-24	1.12e-22	43.8834	Up
LMOD3	-2.83205	3.9974	-16.0695	6.38e-24	1.16e-22	43.847	Down
FZD1	3.64593	7.49125	16.0651	6.47e-24	1.18e-22	43.8329	Up
ADPRHL1	-2.29503	6.43203	-16.0503	6.78e-24	1.23e-22	43.786	Down
KIF1B	-2.45349	8.24285	-16.0051	7.82e-24	1.41e-22	43.6422	Down
AMER2	6.7983	8.41456	16.0012	7.91e-24	1.42e-22	43.6299	Up
PTBP3	3.11983	7.66301	15.9861	8.3e-24	1.49e-22	43.5817	Up
TPM3	2.69225	9.64935	15.9683	8.78e-24	1.57e-22	43.525	Up
NEB	-8.46627	7.37998	-15.9529	9.22e-24	1.64e-22	43.4759	Down
PIGG	2.24278	6.96619	15.9421	9.54e-24	1.7e-22	43.4414	Up
PTCH1	3.20498	6.57581	15.9283	9.97e-24	1.77e-22	43.3973	Up
BRI3BP	2.67091	6.49591	15.9166	1.03e-23	1.83e-22	43.3597	Up
CSNK1G3	2.3889	7.11358	15.9162	1.04e-23	1.83e-22	43.3585	Up
C9orf3	-2.97109	7.47492	-15.9077	1.06e-23	1.88e-22	43.3314	Down
C5orf24	2.08787	8.84059	15.9059	1.07e-23	1.89e-22	43.3257	Up
STK35	2.86098	8.41603	15.9002	1.09e-23	1.92e-22	43.3074	Up
ATP1B3	2.67114	8.34248	15.8889	1.13e-23	1.99e-22	43.2713	Up
SS18	2.47277	6.10214	15.8883	1.13e-23	1.99e-22	43.2696	Up
ZNF618	2.61194	7.27148	15.883	1.15e-23	2.02e-22	43.2523	Up
BCAP31	2.01982	8.00115	15.8829	1.15e-23	2.02e-22	43.2521	Up
GNL2	2.31755	7.04169	15.8812	1.16e-23	2.03e-22	43.2468	Up
BTAF1	2.61379	6.90782	15.874	1.18e-23	2.07e-22	43.2236	Up
ARSK	2.30666	5.70462	15.871	1.2e-23	2.09e-22	43.214	Up
ZFP62	2.20673	6.86744	15.8639	1.22e-23	2.13e-22	43.1913	Up
AEBP2	2.59828	6.81367	15.8575	1.25e-23	2.17e-22	43.1707	Up
KIF2A	3.08484	5.87773	15.8495	1.28e-23	2.23e-22	43.1453	Up
LAMB1	3.99773	7.33316	15.8326	1.35e-23	2.35e-22	43.091	Up
CAD	2.64988	7.48701	15.829	1.37e-23	2.37e-22	43.0795	Up
PRMT2	2.20046	7.07988	15.8247	1.39e-23	2.4e-22	43.0657	Up
USP13	-2.59367	8.39139	-15.8228	1.39e-23	2.41e-22	43.0597	Down
MSANTD2	2.52933	6.72432	15.8053	1.47e-23	2.54e-22	43.0036	Up
PALMD	-3.75135	6.34103	-15.7733	1.63e-23	2.8e-22	42.9007	Down
C11orf80	2.8035	4.81204	15.771	1.64e-23	2.82e-22	42.8935	Up
MYPN	-3.07879	6.65187	-15.7676	1.66e-23	2.85e-22	42.8826	Down
C9orf16	2.00236	7.49688	15.763	1.69e-23	2.89e-22	42.8676	Up
ZNF140	2.00244	6.03201	15.7405	1.81e-23	3.09e-22	42.7955	Up
ZNF426	2.04938	5.77865	15.7254	1.9e-23	3.23e-22	42.7468	Up
ELOVL5	3.1298	7.68568	15.7173	1.95e-23	3.32e-22	42.7209	Up
NUP133	2.04178	7.27372	15.7145	1.97e-23	3.34e-22	42.7118	Up
HEATR1	2.64802	7.30013	15.7137	1.97e-23	3.35e-22	42.7092	Up
BAZ1A	2.83311	6.94949	15.7063	2.02e-23	3.42e-22	42.6852	Up
CKAP4	2.67522	7.89548	15.7054	2.03e-23	3.43e-22	42.6826	Up
DCLRE1B	2.63376	6.12978	15.6962	2.09e-23	3.53e-22	42.6527	Up
CLIC5	-3.45012	6.79426	-15.6826	2.18e-23	3.68e-22	42.6089	Down
IFI16	3.37613	8.14466	15.6816	2.19e-23	3.69e-22	42.6057	Up
NBPF1	2.41771	9.71634	15.6682	2.28e-23	3.84e-22	42.5624	Up
SKP2	3.4767	7.40568	15.6646	2.31e-23	3.88e-22	42.5509	Up
TCEAL9	2.84016	8.18406	15.6635	2.32e-23	3.89e-22	42.5475	Up
SUCLA2	-2.5832	8.33522	-15.6555	2.38e-23	3.99e-22	42.5214	Down
PIGK	2.32298	5.87604	15.6535	2.39e-23	4.01e-22	42.5152	Up
DTWD1	2.48243	6.52822	15.6505	2.42e-23	4.04e-22	42.5054	Up
WEE1	2.41483	6.89769	15.6401	2.5e-23	4.17e-22	42.472	Up
ACOT7	2.45491	6.83355	15.634	2.55e-23	4.25e-22	42.4522	Up
HMCN1	5.58958	8.21029	15.631	2.57e-23	4.28e-22	42.4426	Up
SUOX	-2.29685	6.04787	-15.6266	2.61e-23	4.34e-22	42.4283	Down
CHID1	2.03948	7.24647	15.5817	3.01e-23	4.98e-22	42.2831	Up
TEAD2	2.09543	6.92221	15.5803	3.03e-23	5e-22	42.2787	Up
BEX4	3.62343	6.8124	15.5759	3.07e-23	5.06e-22	42.2642	Up
RHNO1	2.13911	6.78904	15.5577	3.26e-23	5.35e-22	42.2054	Up
HSP90B1	2.62074	8.19921	15.5517	3.32e-23	5.44e-22	42.186	Up
C6orf48	2.60358	9.52246	15.5489	3.35e-23	5.48e-22	42.1769	Up
NMI	3.73327	7.47055	15.5369	3.48e-23	5.69e-22	42.1379	Up
GSS	2.08577	7.58109	15.5276	3.59e-23	5.85e-22	42.1079	Up
SYNE2	-3.3657	7.54984	-15.5228	3.64e-23	5.93e-22	42.0923	Down
MB	-8.27823	7.90417	-15.4938	4e-23	6.49e-22	41.9981	Down
MYH4	-3.43808	4.18296	-15.4937	4e-23	6.49e-22	41.998	Down
DCK	2.61888	6.25826	15.4898	4.05e-23	6.56e-22	41.9854	Up
PTTG1IP	3.34284	10.0881	15.4818	4.16e-23	6.72e-22	41.9594	Up
FANCG	2.08467	6.5087	15.465	4.39e-23	7.06e-22	41.9048	Up
STAT6	2.36587	8.09677	15.4483	4.63e-23	7.43e-22	41.8504	Up
GALNT11	2.2373	8.07067	15.4367	4.81e-23	7.7e-22	41.8127	Up
ANKLE2	2.01683	5.93974	15.4235	5.02e-23	8e-22	41.7697	Up
PDS5B	2.8619	7.36151	15.3996	5.42e-23	8.6e-22	41.6919	Up
TUBB6	3.3219	7.71354	15.3657	6.05e-23	9.56e-22	41.5814	Up
EPB41L4A-AS1	3.66173	7.93451	15.358	6.2e-23	9.78e-22	41.5561	Up
LINC00888	-2.72329	5.58179	-15.3574	6.21e-23	9.78e-22	41.5544	Down
ZNF738	2.65176	5.32454	15.3569	6.22e-23	9.79e-22	41.5527	Up
ZMYM2	2.04186	7.07056	15.346	6.45e-23	1.01e-21	41.517	Up
SLC30A1	2.58554	7.2253	15.3432	6.51e-23	1.02e-21	41.508	Up
SEC22B	2.33792	8.20061	15.3318	6.75e-23	1.05e-21	41.4705	Up
PRKAG3	-2.13211	5.14338	-15.3298	6.8e-23	1.06e-21	41.464	Down
APEX1	2.04737	9.9309	15.3111	7.22e-23	1.12e-21	41.4029	Up
LINC01854	-2.60982	4.00359	-15.3106	7.23e-23	1.12e-21	41.4013	Down
VANGL1	2.39046	6.33812	15.3065	7.33e-23	1.14e-21	41.3877	Up
ADAM10	2.25096	8.0633	15.2994	7.5e-23	1.16e-21	41.3647	Up
SRP72	2.1427	8.45093	15.2946	7.62e-23	1.17e-21	41.3489	Up
PTGFRN	3.54544	6.70917	15.2912	7.7e-23	1.19e-21	41.3379	Up
WDR3	2.03931	7.09856	15.2902	7.73e-23	1.19e-21	41.3346	Up
HOXC6	2.47792	9.48624	15.2748	8.13e-23	1.25e-21	41.2843	Up
NEDD4	-2.76641	6.4294	-15.2655	8.38e-23	1.28e-21	41.2538	Down
EFCAB7	2.98748	5.68734	15.2585	8.57e-23	1.31e-21	41.2308	Up
SLBP	2.44838	7.49054	15.2498	8.81e-23	1.34e-21	41.2024	Up
HAUS3	2.02854	6.22083	15.2467	8.9e-23	1.36e-21	41.1923	Up
FCGRT	3.59065	9.39235	15.2355	9.24e-23	1.4e-21	41.1553	Up
PHF20L1	2.43399	6.8496	15.2305	9.39e-23	1.43e-21	41.1389	Up
NNT	-2.78295	7.54722	-15.2198	9.72e-23	1.48e-21	41.104	Down
MSN	2.50321	8.84779	15.219	9.74e-23	1.48e-21	41.1013	Up
TRERF1	2.73009	5.46953	15.2141	9.9e-23	1.5e-21	41.0851	Up
ACADSB	-2.52282	5.77524	-15.2046	1.02e-22	1.54e-21	41.0539	Down
DES	-5.61607	7.48406	-15.1946	1.06e-22	1.59e-21	41.0213	Down
DAPK1	4.67092	8.26365	15.1788	1.11e-22	1.67e-21	40.9694	Up
CDK17	2.29566	8.13655	15.1731	1.13e-22	1.7e-21	40.9505	Up
CFDP1	2.13196	7.56154	15.1656	1.16e-22	1.74e-21	40.9259	Up
INPP4A	2.01046	6.99615	15.1601	1.18e-22	1.78e-21	40.9077	Up
ASAP1	2.42201	7.76111	15.1523	1.21e-22	1.82e-21	40.8822	Up
FLI1	2.69708	6.00958	15.146	1.24e-22	1.85e-21	40.8615	Up
SIX1	-4.86071	6.938	-15.1408	1.26e-22	1.88e-21	40.8444	Down
BASP1	3.97876	7.91748	15.1384	1.27e-22	1.89e-21	40.8365	Up
KTN1	-2.25448	9.61838	-15.1312	1.3e-22	1.93e-21	40.8128	Down
UBE2J1	2.35301	6.68586	15.13	1.3e-22	1.94e-21	40.8088	Up
ZNF395	2.64814	7.74189	15.1257	1.32e-22	1.96e-21	40.7945	Up
KAT2B	-3.32798	5.6677	-15.1245	1.33e-22	1.97e-21	40.7907	Down
UBE2G1	-2.07498	8.52667	-15.1211	1.34e-22	1.99e-21	40.7795	Down
PRXL2B	2.16904	6.08148	15.1105	1.39e-22	2.05e-21	40.7446	Up
ILF2	2.23007	8.0749	15.093	1.47e-22	2.16e-21	40.6868	Up
SERPINH1	2.67034	7.8725	15.0893	1.49e-22	2.18e-21	40.6748	Up
LY96	4.46499	7.02047	15.082	1.52e-22	2.23e-21	40.6508	Up
TRO	2.57472	6.50234	15.077	1.55e-22	2.27e-21	40.634	Up
NUFIP2	2.00321	8.29945	15.0752	1.56e-22	2.28e-21	40.628	Up
RUVBL1	2.43163	6.8748	15.0705	1.58e-22	2.31e-21	40.6127	Up
TRNT1	2.05181	6.30369	15.0576	1.65e-22	2.41e-21	40.57	Up
CACHD1	3.34863	7.18609	15.052	1.68e-22	2.45e-21	40.5515	Up
ATP10D	3.20758	6.20777	15.0489	1.7e-22	2.47e-21	40.5412	Up
NAB1	2.87382	7.10129	15.0349	1.78e-22	2.58e-21	40.4953	Up
CNKSR1	-2.13729	4.86467	-15.033	1.79e-22	2.59e-21	40.4888	Down
SLC5A3	3.03812	7.31077	15.0304	1.81e-22	2.61e-21	40.4801	Up
NDC80	3.31458	5.96662	15.0255	1.83e-22	2.65e-21	40.4642	Up
NOP58	2.0652	9.02046	15.0234	1.85e-22	2.67e-21	40.457	Up
USP1	2.49852	8.24173	15.0229	1.85e-22	2.67e-21	40.4556	Up
GPX7	2.82124	6.2306	14.9865	2.09e-22	3e-21	40.3349	Up
ZNF518A	2.19496	6.28076	14.9837	2.1e-22	3.03e-21	40.3258	Up
INO80D	2.31462	6.94503	14.9678	2.22e-22	3.18e-21	40.273	Up
THAP9-AS1	2.56408	6.57539	14.9585	2.29e-22	3.27e-21	40.2422	Up
PHYH	-4.12978	8.54849	-14.9282	2.53e-22	3.61e-21	40.1419	Down
NMRK2	-2.5619	5.68804	-14.9136	2.65e-22	3.78e-21	40.0934	Down
SUPT16H	2.05952	7.97056	14.9124	2.66e-22	3.79e-21	40.0895	Up
TSTA3	2.00826	7.60311	14.9111	2.67e-22	3.8e-21	40.085	Up
PHKA1	-2.5691	5.42081	-14.9107	2.68e-22	3.8e-21	40.0838	Down
DDHD1	2.59649	5.64993	14.8988	2.78e-22	3.95e-21	40.0443	Up
HACD2	2.21558	6.6638	14.8928	2.84e-22	4.02e-21	40.0243	Up
MYL12A	-2.22486	9.39586	-14.889	2.88e-22	4.07e-21	40.0117	Down
ATP8B2	2.28595	6.12321	14.8819	2.94e-22	4.16e-21	39.9883	Up
DMD	-4.76698	5.80079	-14.8783	2.98e-22	4.2e-21	39.9762	Down
PMS1	2.17817	6.98023	14.8713	3.05e-22	4.29e-21	39.953	Up
AKAP1	-2.60105	7.95498	-14.844	3.34e-22	4.68e-21	39.862	Down
HMGCR	2.58683	6.15088	14.8253	3.55e-22	4.96e-21	39.7999	Up
CAMSAP2	2.28175	7.50941	14.8086	3.75e-22	5.22e-21	39.7441	Up
IKBIP	2.78791	5.17198	14.7844	4.06e-22	5.63e-21	39.6636	Up
CCNC	2.47094	7.80159	14.7775	4.16e-22	5.75e-21	39.6405	Up
DTL	4.12488	6.16636	14.7725	4.23e-22	5.84e-21	39.6236	Up
ALG14	2.24801	5.60361	14.7652	4.33e-22	5.98e-21	39.5995	Up
ZEB2	3.56772	6.88165	14.7633	4.36e-22	6.01e-21	39.5931	Up
STRADB	-2.07649	7.74303	-14.7502	4.55e-22	6.24e-21	39.5493	Down
CTTNBP2NL	2.04887	6.39503	14.7447	4.63e-22	6.35e-21	39.5308	Up
HADH	-2.10831	8.51521	-14.7234	4.97e-22	6.79e-21	39.4598	Down
GYG1	-4.41529	8.40611	-14.7223	4.99e-22	6.81e-21	39.4562	Down
EXT2	2.12574	6.93479	14.7098	5.2e-22	7.07e-21	39.4143	Up
ADNP	2.03717	8.06978	14.7048	5.29e-22	7.19e-21	39.3974	Up
FBXO3	-2.92257	6.94354	-14.6939	5.49e-22	7.44e-21	39.3611	Down
MCM7	2.15776	7.33543	14.6882	5.59e-22	7.58e-21	39.3419	Up
ANKRD36	2.98239	5.15808	14.6863	5.63e-22	7.62e-21	39.3355	Up
ZNF704	3.26549	8.5054	14.685	5.65e-22	7.65e-21	39.3314	Up
ASNS	3.47512	6.65842	14.6731	5.88e-22	7.94e-21	39.2914	Up
DNAJC9	2.75123	8.17274	14.6673	5.99e-22	8.08e-21	39.2718	Up
ODR4	2.02527	7.12784	14.6566	6.21e-22	8.36e-21	39.236	Up
DNAJB6	-2.69233	6.64572	-14.6509	6.33e-22	8.5e-21	39.217	Down
TIA1	2.40691	8.35368	14.6336	6.7e-22	8.96e-21	39.1591	Up
SACM1L	2.41096	7.97208	14.6323	6.73e-22	8.99e-21	39.1546	Up
LGALS3BP	3.40301	7.80271	14.6082	7.3e-22	9.73e-21	39.0738	Up
H1FX	2.05714	7.79319	14.6045	7.39e-22	9.84e-21	39.0613	Up
RBFOX1	-2.12243	6.26719	-14.5966	7.58e-22	1.01e-20	39.0349	Down
PACSIN3	-2.32044	5.47378	-14.5924	7.69e-22	1.02e-20	39.0206	Down
ATXN3	2.20018	5.88631	14.5895	7.77e-22	1.03e-20	39.0108	Up
UBXN8	2.17115	6.72114	14.5842	7.9e-22	1.05e-20	38.9932	Up
TOB1	-2.8878	8.34255	-14.5819	7.97e-22	1.05e-20	38.9853	Down
EXOSC4	2.14333	7.1352	14.5772	8.09e-22	1.07e-20	38.9696	Up
MEF2C	-4.52165	8.33666	-14.5586	8.61e-22	1.14e-20	38.9069	Down
RBBP8	2.9717	6.13668	14.5586	8.61e-22	1.14e-20	38.9069	Up
RAP2A	2.17718	8.44199	14.5182	9.86e-22	1.29e-20	38.771	Up
RBM3	2.97802	7.37432	14.5114	1.01e-21	1.32e-20	38.7481	Up
DEPTOR	-3.31683	7.31214	-14.5111	1.01e-21	1.32e-20	38.747	Down
KPNA5	2.28412	7.12182	14.5086	1.02e-21	1.33e-20	38.7387	Up
TMEM68	2.35166	5.26777	14.4998	1.05e-21	1.37e-20	38.709	Up
CCT2	2.00576	10.2063	14.4972	1.06e-21	1.38e-20	38.7004	Up
CRYAB	-4.91828	9.17281	-14.4903	1.08e-21	1.41e-20	38.677	Down
NUP58	3.12078	7.49919	14.4781	1.13e-21	1.46e-20	38.6358	Up
SCD	3.77315	6.82753	14.4769	1.13e-21	1.47e-20	38.6316	Up
ASMTL	2.38546	7.26619	14.476	1.14e-21	1.47e-20	38.6286	Up
ALG9	2.11836	5.94672	14.4513	1.23e-21	1.59e-20	38.5453	Up
UPF3B	2.10871	7.03317	14.4501	1.24e-21	1.6e-20	38.5412	Up
ADCY2	-3.36035	6.66165	-14.4455	1.26e-21	1.62e-20	38.5256	Down
EMP3	2.94577	7.95601	14.4425	1.27e-21	1.63e-20	38.5157	Up
ANTXR1	3.61041	8.50568	14.4342	1.31e-21	1.68e-20	38.4876	Up
FBXL14	2.01279	6.47298	14.4287	1.33e-21	1.71e-20	38.469	Up
ECT2	3.16171	5.26502	14.4251	1.35e-21	1.72e-20	38.4569	Up
LPIN1	-2.4012	7.21816	-14.4188	1.38e-21	1.76e-20	38.4354	Down
KBTBD6	2.39436	5.7579	14.4175	1.38e-21	1.76e-20	38.4312	Up
ZNHIT6	2.07614	6.49218	14.4086	1.42e-21	1.82e-20	38.401	Up
AVL9	2.20923	6.34096	14.4067	1.43e-21	1.82e-20	38.3944	Up
SLC19A2	-3.4966	6.35617	-14.4033	1.45e-21	1.84e-20	38.3829	Down
MUM1	2.04758	6.75459	14.4031	1.45e-21	1.84e-20	38.3825	Up
CCNB1	3.75945	6.29704	14.3846	1.54e-21	1.96e-20	38.3198	Up
MBD2	2.10536	7.04122	14.3812	1.56e-21	1.98e-20	38.3083	Up
EZR	3.60537	7.52961	14.3747	1.6e-21	2.02e-20	38.2862	Up
ATAD2	3.09221	6.12769	14.3672	1.64e-21	2.07e-20	38.2608	Up
STRIP2	-3.01615	4.81074	-14.3624	1.66e-21	2.1e-20	38.2444	Down
MGAT4B	2.03326	7.18365	14.3545	1.71e-21	2.16e-20	38.2175	Up
UTP18	2.0461	7.88096	14.3496	1.74e-21	2.19e-20	38.2009	Up
WDR34	2.26693	6.73661	14.346	1.76e-21	2.22e-20	38.1888	Up
CORO1C	2.08726	7.11945	14.326	1.88e-21	2.36e-20	38.121	Up
MCM3	2.32657	7.36157	14.3052	2.02e-21	2.52e-20	38.0503	Up
RFC3	2.81288	6.23323	14.3047	2.02e-21	2.52e-20	38.0487	Up
TSPAN7	-3.67096	6.315	-14.2998	2.05e-21	2.56e-20	38.032	Down
UBA6	2.17832	7.1693	14.297	2.07e-21	2.58e-20	38.0226	Up
SOGA1	2.04026	5.95114	14.2964	2.08e-21	2.58e-20	38.0206	Up
CCNA2	2.57693	5.68381	14.2926	2.1e-21	2.61e-20	38.0077	Up
CLCN4	-2.83041	5.52801	-14.2914	2.11e-21	2.62e-20	38.0036	Down
PPP1R14C	-2.71802	5.49192	-14.2894	2.13e-21	2.64e-20	37.9968	Down
DLC1	2.52042	7.93095	14.2845	2.16e-21	2.68e-20	37.9801	Up
ACTN1	3.10501	7.90841	14.2696	2.27e-21	2.81e-20	37.9295	Up
TPP1	2.18565	8.54812	14.2487	2.44e-21	3e-20	37.8582	Up
WDR54	2.44655	7.13409	14.2299	2.6e-21	3.18e-20	37.7942	Up
GINS1	3.43838	6.01996	14.2211	2.68e-21	3.27e-20	37.7642	Up
STEAP1	5.54868	8.20078	14.2107	2.77e-21	3.38e-20	37.7288	Up
DCAF16	2.14404	6.00609	14.2095	2.79e-21	3.39e-20	37.7248	Up
NUDT11	3.60135	7.13178	14.1888	2.99e-21	3.62e-20	37.6541	Up
MYH1	-7.84452	6.13027	-14.1591	3.3e-21	3.99e-20	37.5529	Down
HNRNPA1	2.15266	9.32738	14.1415	3.51e-21	4.23e-20	37.4926	Up
NUDT1	2.40583	6.74086	14.1354	3.58e-21	4.31e-20	37.4717	Up
FIGNL1	2.09961	6.32514	14.1144	3.85e-21	4.62e-20	37.4	Up
NUSAP1	3.38315	7.39228	14.1065	3.95e-21	4.74e-20	37.3731	Up
SLFN11	4.06328	6.75127	14.1053	3.97e-21	4.75e-20	37.369	Up
PRKCB	5.43469	8.18779	14.0968	4.08e-21	4.88e-20	37.3399	Up
2022-09-11	2.86294	7.5287	14.0751	4.4e-21	5.24e-20	37.2656	Up
CYCS	-2.10208	10.2229	-14.0748	4.4e-21	5.24e-20	37.2643	Down
SPIN4	2.34665	4.74689	14.0579	4.66e-21	5.54e-20	37.2064	Up
IQGAP1	2.10611	8.39957	14.0471	4.84e-21	5.74e-20	37.1695	Up
EEF1A2	-4.97288	7.72849	-14.046	4.85e-21	5.76e-20	37.1656	Down
SCARA5	-2.01772	5.6275	-14.0416	4.93e-21	5.84e-20	37.1505	Down
DCP1B	2.0351	6.4177	14.0284	5.15e-21	6.1e-20	37.1055	Up
IGF2BP2	3.10102	7.59526	14.0252	5.21e-21	6.17e-20	37.0943	Up
RASA2	2.32867	7.26256	14.0128	5.44e-21	6.42e-20	37.0519	Up
SORD	4.30655	7.6362	13.9993	5.69e-21	6.71e-20	37.0054	Up
CLEC11A	4.61729	7.71609	13.9814	6.05e-21	7.12e-20	36.9439	Up
TGIF1	2.64153	6.16035	13.9808	6.06e-21	7.13e-20	36.9418	Up
CCNL2	2.4405	9.02706	13.9794	6.09e-21	7.15e-20	36.9369	Up
HSPA2	-3.5188	6.94394	-13.9682	6.33e-21	7.41e-20	36.8986	Down
LZTFL1	2.40011	5.54531	13.9636	6.43e-21	7.52e-20	36.8826	Up
FKBP7	2.28206	5.96326	13.9589	6.53e-21	7.63e-20	36.8665	Up
MSMO1	3.03503	6.43746	13.9476	6.79e-21	7.9e-20	36.8278	Up
TMEM263	2.32244	7.42216	13.9472	6.8e-21	7.91e-20	36.8263	Up
ABRACL	3.33216	5.80326	13.9419	6.93e-21	8.05e-20	36.8079	Up
SNRPD1	2.30384	8.01763	13.9355	7.08e-21	8.22e-20	36.7859	Up
ZBTB18	-3.62359	6.99322	-13.9339	7.12e-21	8.26e-20	36.7803	Down
FLVCR1	2.43851	5.48406	13.9331	7.14e-21	8.27e-20	36.7778	Up
ZNF512B	2.66476	7.11563	13.9288	7.24e-21	8.39e-20	36.763	Up
ZKSCAN1	2.22072	8.2342	13.9205	7.45e-21	8.61e-20	36.7342	Up
ACTN3	-4.73628	5.55388	-13.8912	8.24e-21	9.46e-20	36.6334	Down
ATP2B2	-2.51165	5.41937	-13.8794	8.58e-21	9.83e-20	36.5926	Down
TRAPPC10	2.26155	5.19318	13.8729	8.77e-21	1e-19	36.57	Up
ENDOD1	-2.74822	6.27542	-13.8681	8.91e-21	1.02e-19	36.5536	Down
RNF144B	-3.20239	6.31374	-13.8666	8.96e-21	1.02e-19	36.5484	Down
MFHAS1	2.08366	6.87325	13.848	9.55e-21	1.08e-19	36.4842	Up
TPGS2	2.27184	6.79389	13.8452	9.65e-21	1.09e-19	36.4743	Up
MED28	2.1083	7.47017	13.8445	9.67e-21	1.09e-19	36.4721	Up
ZFC3H1	2.03271	6.94964	13.8426	9.73e-21	1.1e-19	36.4655	Up
TMPO	2.64987	7.79908	13.8281	1.02e-20	1.15e-19	36.4152	Up
ABHD6	4.41883	7.60264	13.8252	1.03e-20	1.16e-19	36.4054	Up
TMEM87B	2.67489	6.0192	13.8244	1.04e-20	1.17e-19	36.4024	Up
PFAS	2.02189	6.23651	13.8229	1.04e-20	1.17e-19	36.3973	Up
GLCE	3.92811	6.55519	13.8036	1.11e-20	1.25e-19	36.3306	Up
DLAT	-2.2378	7.25296	-13.7964	1.14e-20	1.28e-19	36.3056	Down
ATL3	2.29633	8.15898	13.7723	1.24e-20	1.38e-19	36.2222	Up
LRRC40	2.15171	7.46574	13.7637	1.28e-20	1.42e-19	36.1924	Up
PARP4	2.07007	7.73389	13.7594	1.3e-20	1.44e-19	36.1774	Up
ANKRD2	-4.02149	5.48383	-13.7586	1.3e-20	1.44e-19	36.1746	Down
TWSG1	2.64671	6.77803	13.7574	1.3e-20	1.44e-19	36.1706	Up
GRK5	3.32147	7.80635	13.7571	1.31e-20	1.45e-19	36.1696	Up
C12orf66	2.61629	5.01458	13.7565	1.31e-20	1.45e-19	36.1675	Up
SPTB	-2.09038	5.8555	-13.7503	1.34e-20	1.48e-19	36.146	Down
SGO2	3.34809	5.75462	13.7502	1.34e-20	1.48e-19	36.1457	Up
BOD1L1	2.32213	6.74769	13.7435	1.37e-20	1.51e-19	36.1222	Up
MIS18A	2.41599	5.28433	13.7387	1.39e-20	1.53e-19	36.1057	Up
NDC1	2.23559	7.35225	13.7313	1.43e-20	1.57e-19	36.08	Up
ORC5	2.11599	6.76819	13.7303	1.43e-20	1.57e-19	36.0764	Up
HSPH1	2.67096	8.89108	13.7249	1.46e-20	1.6e-19	36.0579	Up
HACD1	-2.85941	5.82464	-13.7068	1.55e-20	1.7e-19	35.995	Down
MYEF2	4.24477	6.24189	13.6908	1.64e-20	1.79e-19	35.9394	Up
LINC02076	2.50615	4.65791	13.6882	1.66e-20	1.8e-19	35.9302	Up
LOC101928841	-2.13263	5.04123	-13.6868	1.66e-20	1.81e-19	35.9253	Down
CCDC34	2.39859	6.21958	13.6701	1.76e-20	1.91e-19	35.8673	Up
PGD	2.4225	7.15151	13.6623	1.81e-20	1.96e-19	35.8402	Up
TMX1	2.07865	7.66178	13.6521	1.88e-20	2.03e-19	35.8046	Up
PPP1R21	2.68103	6.13222	13.6271	2.04e-20	2.21e-19	35.7178	Up
HS2ST1	2.48071	6.05232	13.6101	2.17e-20	2.34e-19	35.6585	Up
SRPK3	-2.55491	6.20955	-13.6075	2.19e-20	2.36e-19	35.6496	Down
IFT74	2.08913	5.56622	13.6043	2.21e-20	2.38e-19	35.6385	Up
TTN	-8.20777	8.05822	-13.5888	2.34e-20	2.5e-19	35.5841	Down
TAF1D	2.50763	6.4709	13.5795	2.41e-20	2.57e-19	35.5518	Up
FHL1	-4.64664	10.154	-13.5691	2.5e-20	2.66e-19	35.5155	Down
PHKB	-2.06239	6.72397	-13.5502	2.67e-20	2.83e-19	35.4496	Down
DMXL2	3.11926	5.84873	13.5485	2.69e-20	2.85e-19	35.4434	Up
GALNT7	3.54376	6.56357	13.5438	2.73e-20	2.89e-19	35.427	Up
SET	2.34226	11.0361	13.534	2.82e-20	2.99e-19	35.3928	Up
PPP1R12A	2.03815	8.06472	13.5267	2.9e-20	3.06e-19	35.3675	Up
ASPM	3.8402	6.4297	13.512	3.05e-20	3.21e-19	35.3158	Up
HELLS	2.85907	5.54155	13.5	3.18e-20	3.34e-19	35.2741	Up
TUSC3	3.35935	7.28947	13.4926	3.26e-20	3.43e-19	35.2482	Up
BAG3	-2.59184	8.3563	-13.4911	3.28e-20	3.44e-19	35.243	Down
WWC3	2.2368	7.1577	13.4838	3.36e-20	3.52e-19	35.2173	Up
ANKRD36B	3.26968	7.71464	13.4827	3.37e-20	3.53e-19	35.2135	Up
RANBP1	2.02456	8.34346	13.4468	3.82e-20	3.99e-19	35.0878	Up
VPS37B	2.36511	6.47715	13.4453	3.84e-20	4.01e-19	35.0823	Up
HOMER2	-2.37137	5.48426	-13.4422	3.89e-20	4.05e-19	35.0715	Down
PITX2	-3.58323	4.45804	-13.4311	4.04e-20	4.19e-19	35.0324	Down
ENDOG	-2.05022	6.96937	-13.4289	4.07e-20	4.22e-19	35.0247	Down
CENPBD1P1	2.08984	6.8998	13.3958	4.57e-20	4.72e-19	34.9086	Up
KLHL15	2.21018	6.26237	13.394	4.6e-20	4.75e-19	34.9022	Up
SH3BP4	3.209	7.17472	13.3882	4.69e-20	4.84e-19	34.8821	Up
COX7A1	-4.07469	9.65021	-13.3823	4.79e-20	4.94e-19	34.8611	Down
AP4B1	2.16623	7.42009	13.3676	5.04e-20	5.19e-19	34.8094	Up
MANEA	2.06482	4.56565	13.3384	5.58e-20	5.71e-19	34.7067	Up
RUFY3	2.57643	7.75446	13.3274	5.8e-20	5.92e-19	34.6681	Up
TUBB2A	2.54138	8.47493	13.3269	5.81e-20	5.92e-19	34.6664	Up
YBX3	-2.80166	10.8635	-13.3235	5.88e-20	5.99e-19	34.6543	Down
HSDL2	-2.07775	7.89295	-13.3225	5.9e-20	6.01e-19	34.6506	Down
CENPJ	2.30824	5.55208	13.3197	5.96e-20	6.06e-19	34.6411	Up
BAG4	2.24181	7.61549	13.3156	6.05e-20	6.14e-19	34.6265	Up
E2F3	2.26719	6.8911	13.3085	6.2e-20	6.29e-19	34.6016	Up
SMC2	2.37195	5.98975	13.3054	6.26e-20	6.35e-19	34.5906	Up
CCNG2	2.70235	7.58494	13.3043	6.29e-20	6.38e-19	34.5868	Up
HSPB8	-4.22287	8.34395	-13.3025	6.33e-20	6.41e-19	34.5803	Down
POSTN	6.23953	8.55233	13.302	6.34e-20	6.42e-19	34.5787	Up
B3GALNT1	2.76501	4.93773	13.2988	6.41e-20	6.49e-19	34.5672	Up
TET3	2.2939	5.53031	13.2943	6.51e-20	6.58e-19	34.5512	Up
CCDC88A	2.30259	6.31291	13.2917	6.57e-20	6.63e-19	34.5421	Up
SLC38A6	2.41864	5.04493	13.2757	6.95e-20	6.99e-19	34.4856	Up
ZNF124	2.65476	5.97026	13.249	7.64e-20	7.65e-19	34.3915	Up
TPM2	-3.48537	10.6974	-13.2438	7.78e-20	7.77e-19	34.3731	Down
BBIP1	2.19996	7.0509	13.2248	8.31e-20	8.26e-19	34.306	Up
FNDC5	-4.1539	6.47902	-13.2203	8.45e-20	8.39e-19	34.29	Down
CLMP	4.13606	6.50937	13.2176	8.52e-20	8.46e-19	34.2806	Up
TIGD1	2.55908	5.77325	13.2156	8.58e-20	8.52e-19	34.2736	Up
ZMAT3	3.17093	7.46623	13.209	8.79e-20	8.7e-19	34.2502	Up
PGRMC1	2.25148	8.23595	13.1913	9.35e-20	9.24e-19	34.1876	Up
PRDX4	2.26585	8.36504	13.1825	9.65e-20	9.51e-19	34.1563	Up
THOC1	2.11308	7.94144	13.1724	9.99e-20	9.82e-19	34.1206	Up
CBLB	2.32973	6.97613	13.1692	1.01e-19	9.91e-19	34.1092	Up
PLTP	3.16622	7.27071	13.1591	1.05e-19	1.03e-18	34.0735	Up
MKLN1	2.26777	6.70531	13.1537	1.07e-19	1.04e-18	34.0544	Up
WSB1	2.12747	8.8555	13.1485	1.09e-19	1.06e-18	34.036	Up
PLA2G16	-2.70992	5.91685	-13.1461	1.1e-19	1.07e-18	34.0273	Down
MR1	2.974	5.27019	13.1434	1.11e-19	1.08e-18	34.0179	Up
PLP2	2.46796	8.40253	13.1309	1.16e-19	1.13e-18	33.9735	Up
LOC646903	-2.44846	4.50924	-13.1256	1.18e-19	1.14e-18	33.9547	Down
BRD3OS	2.42305	5.02599	13.1207	1.2e-19	1.16e-18	33.9373	Up
SH3BGRL3	2.19261	7.95937	13.1047	1.27e-19	1.23e-18	33.8806	Up
RHBDD2	2.28709	7.74787	13.0947	1.31e-19	1.27e-18	33.845	Up
HERC4	2.86505	7.03927	13.0925	1.32e-19	1.28e-18	33.8373	Up
LMCD1	-3.14091	7.69573	-13.0924	1.32e-19	1.28e-18	33.8368	Down
GPX8	3.06861	6.46868	13.0674	1.45e-19	1.39e-18	33.7482	Up
SYNJ1	2.11461	5.90024	13.0639	1.46e-19	1.4e-18	33.7356	Up
TRMT9B	5.02795	8.45011	13.0488	1.55e-19	1.48e-18	33.6819	Up
ANKRD9	-2.81232	7.63292	-13.0475	1.55e-19	1.48e-18	33.6773	Down
FAT4	4.00142	7.67673	13.0463	1.56e-19	1.49e-18	33.6731	Up
FAM13B	2.25164	6.47678	13.0272	1.67e-19	1.58e-18	33.6049	Up
ACSL1	-4.01625	7.32692	-13.0039	1.81e-19	1.71e-18	33.522	Down
STIL	2.06191	5.77509	12.9926	1.88e-19	1.78e-18	33.482	Up
CYSTM1	-2.32869	8.66954	-12.9853	1.93e-19	1.82e-18	33.4556	Down
PAFAH1B3	2.32578	7.30869	12.9849	1.94e-19	1.82e-18	33.4543	Up
SIX4	-2.38751	6.08031	-12.9836	1.95e-19	1.83e-18	33.4496	Down
FAM19A5	4.11161	6.52499	12.9821	1.96e-19	1.84e-18	33.4444	Up
ACER3	2.31191	6.02587	12.9726	2.02e-19	1.9e-18	33.4105	Up
RAPGEF6	2.28798	6.92879	12.9635	2.09e-19	1.95e-18	33.3779	Up
TMEM135	2.8114	6.60997	12.9447	2.23e-19	2.08e-18	33.311	Up
MEX3C	2.46866	5.96438	12.9415	2.26e-19	2.1e-18	33.2995	Up
RBM20	-2.75429	4.12354	-12.9401	2.27e-19	2.11e-18	33.2944	Down
EME1	2.12365	6.07103	12.9372	2.29e-19	2.13e-18	33.2842	Up
RNF135	2.91635	7.05877	12.9256	2.39e-19	2.22e-18	33.2426	Up
ITIH4	-2.07605	5.8585	-12.9236	2.41e-19	2.23e-18	33.2355	Down
GBP1	3.66056	7.49105	12.9131	2.5e-19	2.31e-18	33.1982	Up
TXN	2.09142	8.69606	12.8993	2.62e-19	2.42e-18	33.1487	Up
ATP8A1	-3.25559	5.99492	-12.8855	2.76e-19	2.53e-18	33.0995	Down
ZNF367	2.18762	4.97109	12.871	2.9e-19	2.66e-18	33.0474	Up
VDAC1	-2.24107	9.31498	-12.8672	2.94e-19	2.69e-18	33.0338	Down
TMEM38A	-3.08398	7.21407	-12.8667	2.95e-19	2.69e-18	33.0321	Down
DYNC2H1	2.0601	5.80958	12.8628	2.99e-19	2.73e-18	33.0182	Up
LY6E	2.75847	7.5998	12.8563	3.06e-19	2.79e-18	32.9947	Up
NUP35	2.22938	6.79949	12.8372	3.27e-19	2.98e-18	32.9265	Up
BTBD7	2.01544	7.56082	12.8366	3.28e-19	2.98e-18	32.9242	Up
PARP11	3.23542	6.06718	12.8348	3.3e-19	3e-18	32.918	Up
CYBA	2.32284	7.69856	12.8234	3.44e-19	3.11e-18	32.8771	Up
GOLM1	2.62605	6.60875	12.8128	3.57e-19	3.23e-18	32.839	Up
CHD9	2.05097	8.54523	12.8098	3.61e-19	3.26e-18	32.8282	Up
CHRNB1	-2.1972	5.55601	-12.7963	3.79e-19	3.42e-18	32.7798	Down
JAK1	2.96093	10.499	12.7846	3.95e-19	3.56e-18	32.7378	Up
SMIM14	2.09154	7.01505	12.7846	3.95e-19	3.56e-18	32.7376	Up
CDC42SE2	2.714	8.33535	12.7822	3.98e-19	3.58e-18	32.729	Up
TMEM243	2.27129	5.50109	12.7776	4.05e-19	3.64e-18	32.7126	Up
PLCL1	-2.54271	4.431	-12.7584	4.34e-19	3.89e-18	32.6436	Down
FOCAD	2.51129	7.01494	12.7551	4.39e-19	3.93e-18	32.6317	Up
FAM107B	3.03426	6.70558	12.7409	4.62e-19	4.13e-18	32.5806	Up
USP31	3.4994	8.15955	12.7385	4.65e-19	4.16e-18	32.572	Up
SLC7A2	-3.55531	6.70087	-12.7328	4.75e-19	4.24e-18	32.5516	Down
TCF12	2.18387	8.24501	12.7258	4.87e-19	4.33e-18	32.5264	Up
FAM189A2	-2.49257	5.6197	-12.7116	5.13e-19	4.54e-18	32.4751	Down
HOXD10	4.53016	7.45523	12.6873	5.59e-19	4.94e-18	32.3879	Up
AGMAT	-2.84629	4.72951	-12.6855	5.63e-19	4.97e-18	32.3813	Down
PROSER1	2.52752	6.23294	12.6769	5.8e-19	5.12e-18	32.3501	Up
HSD17B11	2.73676	7.23579	12.6553	6.27e-19	5.51e-18	32.2724	Up
TRIQK	2.00745	6.19379	12.6548	6.28e-19	5.52e-18	32.2706	Up
SYNPO2	-2.97716	6.55441	-12.6507	6.37e-19	5.6e-18	32.2557	Down
RAB8B	2.29846	5.95393	12.6389	6.65e-19	5.82e-18	32.2133	Up
AGBL5	2.09454	6.1422	12.6107	7.36e-19	6.4e-18	32.1113	Up
PTDSS1	2.10374	8.80332	12.5966	7.74e-19	6.7e-18	32.0604	Up
GBE1	-2.69871	7.235	-12.5678	8.58e-19	7.4e-18	31.9564	Down
KDM5B	2.1665	7.58539	12.5338	9.7e-19	8.32e-18	31.833	Up
NT5DC2	2.51655	6.0245	12.5236	1.01e-18	8.62e-18	31.7964	Up
SNX18	3.66491	8.66453	12.516	1.03e-18	8.84e-18	31.7688	Up
PCNX4	2.09905	6.12579	12.5028	1.08e-18	9.26e-18	31.7208	Up
TSPYL1	-2.02928	8.59679	-12.5004	1.09e-18	9.32e-18	31.7122	Down
UHRF1	3.20362	6.67544	12.4971	1.11e-18	9.42e-18	31.7002	Up
CPVL	2.73425	7.12533	12.4967	1.11e-18	9.43e-18	31.6988	Up
SOD2	-2.69789	6.60987	-12.4811	1.17e-18	9.93e-18	31.642	Down
IVNS1ABP	2.73361	7.97806	12.466	1.24e-18	1.05e-17	31.5871	Up
MITF	-2.725	6.67737	-12.4545	1.29e-18	1.09e-17	31.5456	Down
HIBADH	-2.21693	7.22723	-12.4508	1.31e-18	1.1e-17	31.532	Down
FBXO40	-3.18621	4.96484	-12.436	1.38e-18	1.16e-17	31.4784	Down
KBTBD7	2.13395	5.79879	12.4336	1.39e-18	1.17e-17	31.4695	Up
PAX7	4.7192	8.56266	12.43	1.41e-18	1.18e-17	31.4566	Up
SH3YL1	2.35112	7.78015	12.4287	1.42e-18	1.19e-17	31.4518	Up
TSPAN6	2.65511	6.86314	12.4261	1.43e-18	1.2e-17	31.4422	Up
BTG1	2.43716	8.66514	12.4248	1.44e-18	1.2e-17	31.4376	Up
ACTN2	-4.62491	9.106	-12.4189	1.47e-18	1.23e-17	31.4161	Down
SHTN1	3.32312	6.60171	12.4108	1.51e-18	1.26e-17	31.3866	Up
TNFAIP6	5.07048	7.84369	12.4014	1.56e-18	1.3e-17	31.3526	Up
PAPPA	4.98824	7.65869	12.3843	1.66e-18	1.38e-17	31.2904	Up
NCAPG	3.09782	6.21593	12.3794	1.69e-18	1.41e-17	31.2725	Up
PRMT6	2.47626	5.9997	12.3756	1.72e-18	1.42e-17	31.2586	Up
SPAST	2.18553	6.27668	12.3713	1.74e-18	1.44e-17	31.243	Up
MID1	2.1701	6.28279	12.3691	1.76e-18	1.45e-17	31.2349	Up
SOCS4	2.05292	6.04616	12.3683	1.76e-18	1.46e-17	31.2319	Up
VWA8	-2.28217	7.1119	-12.3663	1.78e-18	1.47e-17	31.2246	Down
MFSD1	2.3349	7.70936	12.3528	1.86e-18	1.54e-17	31.1754	Up
TOP1MT	2.43346	6.49384	12.3488	1.89e-18	1.56e-17	31.161	Up
BTN3A3	2.50101	6.40921	12.3292	2.03e-18	1.67e-17	31.0893	Up
TPX2	2.80131	6.58995	12.3211	2.09e-18	1.71e-17	31.06	Up
GAS1	4.34115	9.41396	12.2811	2.42e-18	1.97e-17	30.914	Up
AR	-2.05904	5.65929	-12.2809	2.42e-18	1.97e-17	30.9133	Down
FAM117B	2.29883	5.45512	12.2626	2.59e-18	2.1e-17	30.8464	Up
ALDH7A1	3.75434	7.7794	12.261	2.6e-18	2.11e-17	30.8405	Up
SSH1	2.86326	7.60452	12.2479	2.73e-18	2.2e-17	30.7925	Up
CENPW	2.54451	6.50689	12.2477	2.73e-18	2.2e-17	30.7917	Up
PSIP1	2.05406	8.58687	12.239	2.82e-18	2.27e-17	30.76	Up
NUP160	2.11092	5.62239	12.2346	2.86e-18	2.3e-17	30.7436	Up
ZDHHC21	4.50382	7.66354	12.2057	3.18e-18	2.55e-17	30.6381	Up
PTGR1	2.28969	7.30945	12.2043	3.2e-18	2.56e-17	30.6328	Up
SAMD4A	-2.92294	7.78066	-12.1979	3.27e-18	2.61e-17	30.6095	Down
C1orf54	2.10728	8.18282	12.1872	3.4e-18	2.71e-17	30.5703	Up
PPFIBP1	2.61134	6.97143	12.1809	3.48e-18	2.77e-17	30.547	Up
CPEB2	3.53065	7.803	12.1802	3.49e-18	2.78e-17	30.5447	Up
ZNF677	2.09959	5.98855	12.1793	3.5e-18	2.78e-17	30.5414	Up
TMEM165	2.13862	7.42342	12.1758	3.55e-18	2.82e-17	30.5283	Up
TRPM4	3.09327	7.21146	12.1748	3.56e-18	2.82e-17	30.5249	Up
SPARC	2.95806	10.5141	12.1725	3.59e-18	2.85e-17	30.5162	Up
LTBP3	2.44166	7.36568	12.1688	3.64e-18	2.88e-17	30.5029	Up
MYC	3.31741	8.30473	12.1661	3.68e-18	2.91e-17	30.4929	Up
PPP1R2	-2.25809	7.28324	-12.1585	3.78e-18	2.99e-17	30.4648	Down
MAD2L1	3.2212	5.95713	12.145	3.97e-18	3.14e-17	30.4153	Up
CDC42EP5	3.65863	6.07997	12.1398	4.04e-18	3.19e-17	30.3965	Up
NME4	2.04499	8.4715	12.1345	4.12e-18	3.25e-17	30.3768	Up
HOOK1	5.0911	7.00939	12.1319	4.16e-18	3.28e-17	30.3671	Up
MITD1	2.32205	5.50372	12.106	4.58e-18	3.59e-17	30.2721	Up
MYO1D	2.62827	5.3469	12.1003	4.67e-18	3.66e-17	30.2511	Up
MTMR6	2.38617	7.61372	12.0903	4.85e-18	3.79e-17	30.2143	Up
PNMA2	4.36582	6.95327	12.0828	4.98e-18	3.89e-17	30.187	Up
PLPP6	3.0449	6.12599	12.0676	5.27e-18	4.1e-17	30.1309	Up
DUSP10	-2.17461	5.22676	-12.0673	5.27e-18	4.1e-17	30.1299	Down
CCNL1	2.0196	8.28366	12.0556	5.5e-18	4.27e-17	30.0868	Up
PPAT	2.36908	6.27896	12.0501	5.61e-18	4.35e-17	30.0666	Up
CEP78	2.02457	6.3934	12.0425	5.77e-18	4.46e-17	30.0385	Up
USP53	-2.64651	5.64196	-12.041	5.8e-18	4.48e-17	30.0331	Down
GDAP1	3.3328	6.29128	12.0398	5.83e-18	4.5e-17	30.0287	Up
NPTXR	3.57761	6.34119	12.0369	5.89e-18	4.54e-17	30.018	Up
PRKACB	2.39348	7.80767	12.0223	6.22e-18	4.78e-17	29.9642	Up
UBE2C	2.73029	7.5464	12.0136	6.42e-18	4.93e-17	29.9319	Up
CCNB2	2.92494	6.76685	12.0129	6.43e-18	4.94e-17	29.9294	Up
SLC47A1	-2.24999	5.15663	-12.0034	6.66e-18	5.11e-17	29.8944	Down
SERINC5	2.24764	6.91609	11.9655	7.66e-18	5.83e-17	29.7545	Up
FTX	2.47173	9.59241	11.9628	7.73e-18	5.88e-17	29.7444	Up
ZNF514	2.41725	6.86208	11.9602	7.81e-18	5.93e-17	29.7348	Up
CAPRIN1	2.66841	9.75767	11.941	8.38e-18	6.33e-17	29.6641	Up
LPAR1	3.1494	6.6982	11.9376	8.48e-18	6.41e-17	29.6516	Up
AHCY	2.14673	8.67681	11.9171	9.14e-18	6.87e-17	29.5758	Up
GATM	-3.46595	6.60015	-11.9005	9.72e-18	7.28e-17	29.5141	Down
NPY1R	5.84595	7.64208	11.8948	9.93e-18	7.43e-17	29.493	Up
PRKDC	2.40356	8.12089	11.8911	1.01e-17	7.52e-17	29.4794	Up
GYS1	-2.05108	7.68077	-11.8908	1.01e-17	7.53e-17	29.4783	Down
DDHD2	2.07487	7.44562	11.8852	1.03e-17	7.68e-17	29.4575	Up
CBFB	2.37184	7.77629	11.882	1.04e-17	7.76e-17	29.446	Up
UGCG	2.30014	7.03899	11.8766	1.06e-17	7.91e-17	29.426	Up
HMGB2	2.74139	9.42565	11.8691	1.09e-17	8.12e-17	29.3981	Up
OPN3	3.00503	7.38801	11.8658	1.1e-17	8.21e-17	29.3857	Up
KDM3A	2.42134	7.99246	11.841	1.21e-17	8.95e-17	29.2937	Up
ARL10	2.38088	6.75572	11.8246	1.29e-17	9.47e-17	29.2331	Up
FZD2	3.2442	6.10658	11.8019	1.4e-17	1.03e-16	29.1489	Up
C4orf48	2.57367	6.86892	11.7735	1.55e-17	1.13e-16	29.0432	Up
CCDC6	2.02353	7.66569	11.7702	1.57e-17	1.15e-16	29.031	Up
CRIPAK	2.01828	6.84255	11.766	1.6e-17	1.16e-16	29.0153	Up
PLEKHA8	2.20732	5.49211	11.7567	1.65e-17	1.2e-16	28.9807	Up
THBS3	2.14887	6.24253	11.7318	1.81e-17	1.31e-16	28.8883	Up
MYH10	2.85405	8.18186	11.7122	1.95e-17	1.4e-16	28.8153	Up
IMPA2	-2.51686	6.53909	-11.7117	1.95e-17	1.4e-16	28.8133	Down
C1orf21	-2.56207	6.78921	-11.6943	2.08e-17	1.49e-16	28.7487	Down
C8orf88	2.9669	4.83572	11.6863	2.14e-17	1.53e-16	28.7187	Up
TRIM13	2.05699	7.00269	11.6856	2.15e-17	1.54e-16	28.7163	Up
TCEA3	-2.90254	8.45295	-11.6672	2.3e-17	1.63e-16	28.6477	Down
CCDC90B	2.2624	7.98327	11.6658	2.31e-17	1.64e-16	28.6424	Up
TCFL5	2.14113	6.55038	11.66	2.36e-17	1.68e-16	28.6208	Up
LINC00312	-2.22402	5.31237	-11.65	2.45e-17	1.74e-16	28.5833	Down
PXDN	2.90189	7.79475	11.6267	2.67e-17	1.89e-16	28.4964	Up
TRAF3	2.00602	6.2513	11.621	2.73e-17	1.93e-16	28.4752	Up
SAP30	2.39024	6.71007	11.6019	2.93e-17	2.06e-16	28.404	Up
FKBP5	-3.27552	7.8585	-11.5758	3.23e-17	2.26e-16	28.3064	Down
WIPI1	-2.62386	6.15028	-11.5717	3.28e-17	2.29e-16	28.2912	Down
PRKAB2	-2.13797	7.69061	-11.5631	3.39e-17	2.36e-16	28.259	Down
MSH2	2.13788	6.00729	11.5614	3.41e-17	2.37e-16	28.2524	Up
PXYLP1	2.11447	5.85434	11.5579	3.45e-17	2.4e-16	28.2393	Up
ADRB1	5.30073	6.8449	11.5225	3.94e-17	2.72e-16	28.107	Up
WDR4	2.37563	5.60703	11.5143	4.06e-17	2.8e-16	28.0761	Up
FUBP1	2.15216	7.49646	11.514	4.07e-17	2.8e-16	28.0751	Up
RCOR1	2.78123	7.46783	11.5076	4.17e-17	2.87e-16	28.0509	Up
OLFM1	4.08906	8.23151	11.4912	4.43e-17	3.03e-16	27.9897	Up
ID4	4.60781	7.10812	11.4696	4.8e-17	3.27e-16	27.9085	Up
EPB41L2	2.57922	8.31981	11.4653	4.88e-17	3.32e-16	27.8924	Up
EDIL3	4.65264	7.0125	11.4365	5.43e-17	3.67e-16	27.7844	Up
PDK4	-4.65373	7.43021	-11.435	5.46e-17	3.69e-16	27.7788	Down
TIPARP	2.21179	7.68975	11.4333	5.5e-17	3.72e-16	27.7722	Up
PATJ	-2.7095	5.37202	-11.4235	5.7e-17	3.84e-16	27.7355	Down
PON2	2.09194	8.04398	11.4083	6.03e-17	4.05e-16	27.6783	Up
DAPK1-IT1	3.55086	6.82492	11.4071	6.06e-17	4.07e-16	27.6737	Up
AGO2	2.38954	7.35267	11.3915	6.42e-17	4.3e-16	27.6153	Up
TRIM14	2.43454	5.63526	11.3841	6.6e-17	4.41e-16	27.5874	Up
LDLR	2.81236	6.22836	11.3711	6.93e-17	4.62e-16	27.5385	Up
CLIP4	-2.59932	6.87641	-11.369	6.99e-17	4.65e-16	27.5304	Down
EPHA4	3.33794	7.27375	11.3625	7.16e-17	4.76e-16	27.5059	Up
FNBP1	3.00011	8.42128	11.3619	7.18e-17	4.77e-16	27.5038	Up
ZMYND8	2.7526	7.97651	11.3544	7.38e-17	4.89e-16	27.4756	Up
LINGO1	2.12844	8.43155	11.3414	7.75e-17	5.11e-16	27.4266	Up
PKIA	-4.74397	7.44887	-11.3399	7.79e-17	5.13e-16	27.4208	Down
JAKMIP2	3.43096	7.39934	11.3399	7.8e-17	5.13e-16	27.4208	Up
ELK3	2.46677	7.22648	11.336	7.91e-17	5.21e-16	27.4063	Up
CHN2	3.85309	6.77663	11.3279	8.15e-17	5.36e-16	27.3759	Up
RCAN3	2.48882	6.22125	11.3268	8.19e-17	5.38e-16	27.3714	Up
BDP1	4.52321	8.60776	11.3049	8.89e-17	5.81e-16	27.2888	Up
CRISPLD1	3.81643	5.88794	11.3003	9.04e-17	5.9e-16	27.2717	Up
PIEZO1	2.1652	6.91707	11.2873	9.49e-17	6.18e-16	27.2226	Up
MYH7B	-3.08955	5.44941	-11.2851	9.57e-17	6.23e-16	27.2144	Down
ITGA7	-2.36158	6.78728	-11.2793	9.78e-17	6.35e-16	27.1924	Down
ZC3H13	2.8817	8.28591	11.2782	9.82e-17	6.37e-16	27.1884	Up
GAS2L3	2.80594	6.92432	11.2759	9.91e-17	6.42e-16	27.1797	Up
RRAGD	-2.39065	7.82823	-11.2578	1.06e-16	6.85e-16	27.1113	Down
RUNX3	2.55921	6.75703	11.2548	1.07e-16	6.93e-16	27.0998	Up
RAD54B	2.12535	6.16031	11.243	1.12e-16	7.23e-16	27.0552	Up
HEBP2	-3.07048	7.67682	-11.2386	1.14e-16	7.34e-16	27.0386	Down
IGF1R	2.46323	7.05109	11.2253	1.2e-16	7.71e-16	26.9884	Up
ANXA3	-2.72431	4.20549	-11.2219	1.21e-16	7.8e-16	26.9757	Down
SEC11C	2.50301	8.1209	11.2153	1.24e-16	7.98e-16	26.9507	Up
NLGN4X	3.65583	5.94497	11.2152	1.24e-16	7.98e-16	26.9504	Up
ELOVL6	2.67392	4.98232	11.1958	1.34e-16	8.54e-16	26.877	Up
SNHG17	2.10558	7.10184	11.1869	1.38e-16	8.82e-16	26.8432	Up
TNKS	2.3367	7.76808	11.181	1.42e-16	9e-16	26.8207	Up
RNF182	3.95636	6.31772	11.1744	1.45e-16	9.2e-16	26.7959	Up
PBK	3.08805	6.29089	11.1557	1.56e-16	9.85e-16	26.725	Up
ANK2	-3.15984	6.13793	-11.1437	1.63e-16	1.03e-15	26.6798	Down
VIM	2.98655	11.4693	11.1392	1.66e-16	1.04e-15	26.6625	Up
SH3PXD2A	2.04621	8.30087	11.1178	1.8e-16	1.13e-15	26.5815	Up
RGS10	2.38948	6.99888	11.1105	1.85e-16	1.16e-15	26.5537	Up
COL1A2	3.58309	11.0113	11.0922	1.98e-16	1.24e-15	26.4844	Up
PLOD2	2.88422	6.19833	11.0788	2.08e-16	1.3e-15	26.4333	Up
FBXO32	-3.78821	7.68446	-11.0761	2.1e-16	1.31e-15	26.4232	Down
LOC729732	2.97307	5.89584	11.064	2.2e-16	1.37e-15	26.3772	Up
COL5A1	3.29551	8.30886	11.046	2.36e-16	1.46e-15	26.3086	Up
TES	2.36299	7.07842	11.023	2.57e-16	1.58e-15	26.2213	Up
BBX	2.09357	7.43758	11.0197	2.6e-16	1.6e-15	26.2087	Up
CENPF	2.79933	7.52014	11.0099	2.7e-16	1.66e-15	26.1715	Up
TPBG	3.24659	7.31004	11.0045	2.76e-16	1.69e-15	26.1509	Up
GAS2	-2.12591	4.2251	-10.9936	2.87e-16	1.76e-15	26.1094	Down
GPR137B	3.09364	5.64278	10.9871	2.94e-16	1.8e-15	26.0849	Up
ALG13	2.18821	5.87562	10.979	3.04e-16	1.85e-15	26.054	Up
RCN3	2.59314	7.84688	10.9645	3.21e-16	1.95e-15	25.9986	Up
TLE4	-2.20014	5.1765	-10.9454	3.45e-16	2.09e-15	25.9259	Down
FAM122B	2.32255	6.17579	10.9414	3.5e-16	2.12e-15	25.9108	Up
GSR	2.02639	7.16403	10.9407	3.51e-16	2.13e-15	25.908	Up
SMURF2	2.32914	6.50394	10.9321	3.63e-16	2.2e-15	25.875	Up
ETFA	-2.25452	8.42011	-10.9112	3.93e-16	2.37e-15	25.7957	Down
LGALSL	-2.04032	7.62774	-10.9088	3.96e-16	2.39e-15	25.7862	Down
CXCR4	3.70032	6.77191	10.9086	3.97e-16	2.39e-15	25.7858	Up
TRIM59	2.02879	4.86621	10.9025	4.06e-16	2.44e-15	25.7621	Up
NXT2	2.85171	5.8891	10.9018	4.07e-16	2.45e-15	25.7596	Up
NAV1	2.2882	7.3563	10.8882	4.28e-16	2.57e-15	25.7078	Up
STARD13	3.13197	7.8808	10.8739	4.52e-16	2.71e-15	25.6531	Up
PDE4DIP	-3.97624	8.54595	-10.8622	4.73e-16	2.82e-15	25.6083	Down
CACNA2D1	-3.68658	8.09937	-10.8601	4.77e-16	2.85e-15	25.6006	Down
NAIP	3.67412	6.19041	10.8528	4.9e-16	2.92e-15	25.5723	Up
KDSR	3.10263	8.37356	10.8452	5.05e-16	3.01e-15	25.5435	Up
LSAMP	4.14709	6.58023	10.8384	5.18e-16	3.08e-15	25.5174	Up
LDB2	3.27885	7.83147	10.8296	5.35e-16	3.17e-15	25.4839	Up
ISYNA1	2.52364	6.98205	10.8105	5.76e-16	3.4e-15	25.4107	Up
DEAF1	2.00788	6.54798	10.7872	6.29e-16	3.7e-15	25.3216	Up
TAP1	2.10711	6.97802	10.7788	6.5e-16	3.81e-15	25.2895	Up
CDKN3	2.5514	6.34484	10.7774	6.53e-16	3.83e-15	25.284	Up
HIST1H2BK	2.70037	7.69507	10.7607	6.96e-16	4.07e-15	25.2201	Up
SRD5A3	2.46763	6.78668	10.756	7.09e-16	4.14e-15	25.2019	Up
KAZN	2.16174	7.22099	10.7519	7.2e-16	4.21e-15	25.1864	Up
CRIM1-DT	-2.03718	4.79271	-10.7232	8.03e-16	4.67e-15	25.0762	Down
PTTG1	2.35228	7.76507	10.7183	8.18e-16	4.75e-15	25.0575	Up
SIRPA	3.03396	6.97131	10.7095	8.47e-16	4.9e-15	25.0236	Up
ZNF667	2.06776	6.14789	10.6979	8.85e-16	5.11e-15	24.9791	Up
SOX11	4.76206	7.29505	10.6972	8.87e-16	5.13e-15	24.9766	Up
EIF2AK3	2.13812	5.84289	10.6798	9.48e-16	5.46e-15	24.9096	Up
RRBP1	2.49395	7.03206	10.6782	9.54e-16	5.49e-15	24.9034	Up
KIF11	2.63683	5.11778	10.6762	9.61e-16	5.53e-15	24.8959	Up
AGT	-2.35694	5.36413	-10.6737	9.7e-16	5.57e-15	24.8864	Down
OSBPL1A	-2.26791	7.22998	-10.6724	9.75e-16	5.6e-15	24.8813	Down
TTC14	2.09062	7.12424	10.6674	9.94e-16	5.7e-15	24.8619	Up
H2BFS	2.71028	6.46049	10.6517	1.06e-15	6.04e-15	24.8017	Up
KIF14	2.66493	6.02703	10.6478	1.07e-15	6.12e-15	24.7866	Up
IGFBP4	2.52932	8.38957	10.6416	1.1e-15	6.26e-15	24.7627	Up
GABPB1-AS1	3.05739	7.81813	10.6373	1.12e-15	6.36e-15	24.7466	Up
PFKP	2.43401	7.49022	10.6115	1.23e-15	7e-15	24.6471	Up
IDH3A	-2.09445	6.42279	-10.6063	1.26e-15	7.13e-15	24.627	Down
GOLGA8A	2.86043	8.12103	10.593	1.32e-15	7.48e-15	24.5759	Up
ZBED8	2.04047	5.09708	10.575	1.42e-15	7.99e-15	24.5066	Up
DSEL	3.33124	5.08642	10.5613	1.49e-15	8.4e-15	24.4539	Up
CEP152	2.25749	5.46469	10.5522	1.55e-15	8.68e-15	24.4188	Up
UBE2QL1	-3.64661	6.11432	-10.5428	1.6e-15	8.98e-15	24.3827	Down
LINC01405	-4.34398	6.15507	-10.5354	1.65e-15	9.23e-15	24.3542	Down
PRSS35	5.10462	6.79739	10.5128	1.8e-15	1e-14	24.267	Up
COL5A2	3.72822	7.62075	10.5057	1.85e-15	1.03e-14	24.2395	Up
BGN	2.87775	8.34787	10.4559	2.24e-15	1.24e-14	24.0472	Up
ZDHHC2	-2.89827	5.55661	-10.4406	2.37e-15	1.31e-14	23.9882	Down
RAD51AP1	2.46717	5.41696	10.417	2.6e-15	1.43e-14	23.897	Up
JPX	2.21084	5.98711	10.4126	2.64e-15	1.45e-14	23.8799	Up
DBF4	2.2246	5.44605	10.4072	2.7e-15	1.48e-14	23.859	Up
OBSL1	2.69039	7.35319	10.3876	2.91e-15	1.59e-14	23.783	Up
RBM11	4.78251	6.84474	10.3871	2.92e-15	1.59e-14	23.7813	Up
POLI	2.31352	5.32754	10.3779	3.02e-15	1.65e-14	23.7456	Up
PRKG1	-2.34883	7.08774	-10.3778	3.02e-15	1.65e-14	23.7451	Down
KIF20A	2.54726	5.9778	10.3718	3.09e-15	1.69e-14	23.7219	Up
COL3A1	3.82942	10.6789	10.3476	3.4e-15	1.85e-14	23.6281	Up
PARD6B	3.28764	5.14908	10.3337	3.58e-15	1.94e-14	23.5745	Up
PSMA3-AS1	2.22993	6.4869	10.3204	3.77e-15	2.04e-14	23.5227	Up
TMEM45A	3.02832	5.76693	10.3183	3.8e-15	2.05e-14	23.5148	Up
PTGER3	3.83135	6.7223	10.3117	3.9e-15	2.1e-14	23.489	Up
TAPT1-AS1	2.12243	5.33046	10.3117	3.9e-15	2.1e-14	23.4889	Up
PDE9A	2.0113	6.58509	10.2906	4.23e-15	2.27e-14	23.4073	Up
RCAN2	-2.44405	6.0856	-10.2891	4.26e-15	2.28e-14	23.4015	Down
SLC26A2	2.57769	7.24626	10.2652	4.67e-15	2.5e-14	23.3085	Up
FGFR1	2.1529	7.7336	10.2624	4.72e-15	2.52e-14	23.2979	Up
EYA4	-3.24732	5.21373	-10.2562	4.83e-15	2.58e-14	23.2737	Down
KANK2	2.32004	8.00658	10.2137	5.7e-15	3e-14	23.1084	Up
ANXA5	2.00138	9.22747	10.2088	5.81e-15	3.06e-14	23.0896	Up
BTG3	2.68726	7.04008	10.2076	5.83e-15	3.07e-14	23.0849	Up
IGDCC4	-2.77059	5.05993	-10.1932	6.17e-15	3.24e-14	23.0288	Down
KCNJ2	-2.6227	5.89586	-10.1825	6.43e-15	3.37e-14	22.987	Down
ZNF678	2.18653	6.28715	10.1791	6.52e-15	3.41e-14	22.9739	Up
MYLK	2.54709	7.43238	10.105	8.68e-15	4.49e-14	22.6856	Up
GJA1	3.7129	8.42281	10.0778	9.65e-15	4.96e-14	22.5795	Up
EFS	2.99999	6.73642	10.0767	9.69e-15	4.98e-14	22.5751	Up
TOX2	3.7823	5.5794	10.075	9.76e-15	5.01e-14	22.5683	Up
SECISBP2L	2.02198	7.54562	10.0628	1.02e-14	5.24e-14	22.5207	Up
CNKSR2	-2.37021	3.96176	-10.0608	1.03e-14	5.27e-14	22.5132	Down
GPAT3	-2.35674	5.11593	-10.054	1.06e-14	5.41e-14	22.4866	Down
ZBTB8A	2.17175	6.10822	10.041	1.11e-14	5.68e-14	22.4356	Up
ANXA2	2.19802	10.4119	10.0286	1.17e-14	5.94e-14	22.3873	Up
CAMK1D	2.18496	7.31394	10.0111	1.25e-14	6.34e-14	22.319	Up
ZNF711	3.05407	6.45834	10.0103	1.25e-14	6.36e-14	22.316	Up
SPATA13	2.69464	6.19965	10.0054	1.28e-14	6.47e-14	22.2969	Up
DKK2	4.9943	7.26039	10.0043	1.28e-14	6.5e-14	22.2924	Up
TNC	3.80542	6.50791	9.98906	1.36e-14	6.88e-14	22.2329	Up
MYO10	3.84749	8.32003	9.98718	1.37e-14	6.92e-14	22.2256	Up
MLF1	-2.09787	6.69022	-9.96898	1.47e-14	7.41e-14	22.1544	Down
TSPAN13	4.1783	9.25801	9.96169	1.52e-14	7.61e-14	22.1259	Up
GYG2	3.39353	6.74522	9.95777	1.54e-14	7.72e-14	22.1106	Up
TNFAIP8	2.19968	4.83911	9.94964	1.59e-14	7.95e-14	22.0788	Up
HMMR	2.23268	5.55886	9.89863	1.94e-14	9.61e-14	21.8791	Up
KIRREL1	2.64357	6.65865	9.89089	2e-14	9.89e-14	21.8488	Up
ZNF275	2.13737	7.21092	9.86797	2.19e-14	1.08e-13	21.759	Up
TIMP2	2.54233	8.86418	9.86575	2.2e-14	1.09e-13	21.7503	Up
H2AFY2	2.15541	8.23272	9.84774	2.37e-14	1.16e-13	21.6797	Up
SALL2	2.06611	7.02903	9.84621	2.38e-14	1.17e-13	21.6737	Up
COL4A2	2.94384	9.66562	9.84321	2.41e-14	1.18e-13	21.6619	Up
FAM169A	2.30385	5.15152	9.83587	2.48e-14	1.21e-13	21.6331	Up
KCNS3	-2.12144	5.72064	-9.83537	2.48e-14	1.21e-13	21.6312	Down
DCHS1	2.27151	7.2644	9.78545	3.02e-14	1.46e-13	21.4353	Up
CD36	-3.85156	6.61346	-9.78261	3.05e-14	1.48e-13	21.4241	Down
IGFBP2	3.19191	7.52429	9.75955	3.34e-14	1.61e-13	21.3336	Up
PGAP1	3.49301	5.72568	9.75461	3.4e-14	1.64e-13	21.3142	Up
RBM27	2.61221	8.32727	9.74784	3.5e-14	1.68e-13	21.2876	Up
DOK5	-3.01245	6.12291	-9.73524	3.67e-14	1.76e-13	21.2381	Down
TET2	2.19923	6.30941	9.72479	3.83e-14	1.83e-13	21.197	Up
PCDH8	5.23146	6.53203	9.72124	3.88e-14	1.86e-13	21.183	Up
ECI2	-2.44392	7.44314	-9.70897	4.07e-14	1.94e-13	21.1348	Down
BAG2	-2.08419	5.31518	-9.69746	4.26e-14	2.03e-13	21.0895	Down
PSAT1	2.97805	6.30166	9.683	4.51e-14	2.14e-13	21.0326	Up
APCDD1	3.96319	7.65304	9.66317	4.87e-14	2.3e-13	20.9546	Up
KCNQ5	-2.37741	4.52935	-9.64667	5.2e-14	2.45e-13	20.8896	Down
TPM4	2.02007	6.99393	9.63989	5.34e-14	2.51e-13	20.8629	Up
HOXD13	3.31877	7.3858	9.63347	5.47e-14	2.57e-13	20.8376	Up
PQLC3	2.29305	6.20864	9.62314	5.7e-14	2.67e-13	20.7969	Up
CENPK	2.43798	4.24999	9.60239	6.19e-14	2.88e-13	20.7152	Up
CNRIP1	2.11529	6.6407	9.58062	6.74e-14	3.12e-13	20.6293	Up
KMO	4.01144	7.2431	9.56979	7.03e-14	3.25e-13	20.5866	Up
CSPG5	3.67098	7.7582	9.56201	7.25e-14	3.35e-13	20.556	Up
NR0B1	4.78567	7.43973	9.5456	7.73e-14	3.56e-13	20.4912	Up
NUF2	3.02888	5.166	9.54387	7.79e-14	3.58e-13	20.4844	Up
TXNIP	-2.37929	10.3833	-9.52898	8.26e-14	3.79e-13	20.4256	Down
COL4A1	2.71129	9.75895	9.50289	9.15e-14	4.18e-13	20.3227	Up
CCDC171	4.32702	6.13739	9.50097	9.22e-14	4.21e-13	20.315	Up
SERPINE2	3.37144	7.85738	9.48417	9.85e-14	4.48e-13	20.2487	Up
XG	4.43214	6.93175	9.47838	1.01e-13	4.58e-13	20.2258	Up
DCC	3.75911	5.7197	9.47018	1.04e-13	4.72e-13	20.1934	Up
NEFH	3.8042	6.45059	9.46921	1.04e-13	4.73e-13	20.1896	Up
SEC24D	2.15214	4.71643	9.43436	1.2e-13	5.4e-13	20.0518	Up
SINHCAF	2.25673	6.98844	9.4312	1.21e-13	5.45e-13	20.0393	Up
LINC01355	2.03073	6.21119	9.41594	1.29e-13	5.77e-13	19.979	Up
CACNA1G	2.66839	6.01168	9.41463	1.3e-13	5.79e-13	19.9738	Up
PMEPA1	2.20605	7.91838	9.40019	1.37e-13	6.12e-13	19.9167	Up
CDCA7L	2.494	6.15853	9.37785	1.5e-13	6.65e-13	19.8283	Up
ANXA1	3.0154	8.45231	9.34592	1.7e-13	7.49e-13	19.7018	Up
UAP1	2.1756	9.28138	9.32559	1.84e-13	8.1e-13	19.6213	Up
ENPP4	-2.18841	5.09237	-9.32115	1.87e-13	8.23e-13	19.6037	Down
SPP1	4.82314	7.31404	9.2949	2.08e-13	9.09e-13	19.4997	Up
ERRFI1	2.30471	7.39346	9.29197	2.1e-13	9.19e-13	19.4881	Up
ANK3	-3.40655	6.2247	-9.2847	2.16e-13	9.44e-13	19.4593	Down
CAPG	2.12223	6.33253	9.2752	2.25e-13	9.78e-13	19.4216	Up
DDB2	2.00303	6.22981	9.27251	2.27e-13	9.88e-13	19.4109	Up
PNMA8A	3.19534	5.93106	9.22198	2.77e-13	1.2e-12	19.2105	Up
VLDLR	-2.09731	4.65758	-9.20912	2.92e-13	1.26e-12	19.1594	Down
MELK	2.15829	6.63987	9.19638	3.07e-13	1.32e-12	19.1089	Up
IQGAP2	2.17882	5.51742	9.19456	3.09e-13	1.33e-12	19.1016	Up
IER2	2.28531	8.43983	9.16001	3.55e-13	1.51e-12	18.9644	Up
GIMAP2	3.10515	5.81767	9.15068	3.68e-13	1.57e-12	18.9273	Up
LIPA	2.19175	7.89556	9.13921	3.85e-13	1.64e-12	18.8818	Up
MSC-AS1	2.17328	5.27685	9.1311	3.98e-13	1.69e-12	18.8495	Up
RAB31	2.90788	7.13839	9.12952	4e-13	1.7e-12	18.8432	Up
SNAI2	3.2178	6.84342	9.08829	4.71e-13	1.99e-12	18.6793	Up
NBPF3	2.90655	6.58458	9.08512	4.77e-13	2.01e-12	18.6667	Up
ZNF217	2.28592	5.55451	9.07922	4.88e-13	2.05e-12	18.6432	Up
HIST1H2BH	2.03244	5.75626	9.05605	5.36e-13	2.24e-12	18.551	Up
MTUS1	-2.71673	7.57078	-9.02357	6.09e-13	2.53e-12	18.4218	Down
LINC00844	-2.00522	3.61241	-9.01984	6.18e-13	2.56e-12	18.4069	Down
FAT3	3.12342	6.45627	9.01521	6.3e-13	2.61e-12	18.3885	Up
PCDH17	3.16714	8.05305	9.01459	6.31e-13	2.61e-12	18.386	Up
SCNN1G	3.93484	5.99852	8.99844	6.73e-13	2.77e-12	18.3217	Up
NAMPT	3.12751	7.1231	8.98174	7.2e-13	2.95e-12	18.2552	Up
SLC16A10	-2.4778	5.73977	-8.97639	7.35e-13	3.02e-12	18.2339	Down
BUB1	2.36776	5.04873	8.9675	7.61e-13	3.12e-12	18.1984	Up
RPS6KA3	-2.14395	6.66784	-8.96461	7.7e-13	3.15e-12	18.1869	Down
PDLIM1	-2.69615	8.19927	-8.95292	8.07e-13	3.29e-12	18.1403	Down
TTK	2.89838	5.40433	8.95002	8.16e-13	3.33e-12	18.1288	Up
ANLN	2.46631	4.92551	8.9405	8.48e-13	3.45e-12	18.0908	Up
JUNB	2.62569	6.91375	8.92773	8.92e-13	3.61e-12	18.0399	Up
CFD	-2.65103	6.99701	-8.90151	9.9e-13	3.99e-12	17.9354	Down
ENPP1	4.34507	7.91444	8.88193	1.07e-12	4.29e-12	17.8573	Up
TRIB2	2.38617	7.34376	8.84345	1.25e-12	4.96e-12	17.7037	Up
CSAD	2.02381	7.20138	8.83225	1.3e-12	5.18e-12	17.659	Up
HOTAIR	3.40874	5.51863	8.82844	1.32e-12	5.26e-12	17.6438	Up
ENO2	2.51733	6.10768	8.81311	1.41e-12	5.57e-12	17.5827	Up
KIF15	2.29804	5.58895	8.76234	1.72e-12	6.74e-12	17.3799	Up
ABAT	2.24028	5.4574	8.74376	1.86e-12	7.23e-12	17.3057	Up
PCDH7	3.86362	5.58178	8.73998	1.89e-12	7.34e-12	17.2905	Up
TWIST1	4.10641	5.74931	8.73271	1.94e-12	7.54e-12	17.2615	Up
NEK2	2.32927	5.03237	8.72911	1.97e-12	7.65e-12	17.2471	Up
TENT5A	2.66588	7.77236	8.72172	2.03e-12	7.86e-12	17.2175	Up
KCNE4	3.16844	6.60534	8.70852	2.14e-12	8.27e-12	17.1648	Up
AHSA2P	2.10339	7.44521	8.69421	2.26e-12	8.74e-12	17.1076	Up
SCD5	2.73894	6.04134	8.68181	2.38e-12	9.16e-12	17.058	Up
RIPOR3	2.93324	6.88158	8.67491	2.44e-12	9.4e-12	17.0304	Up
RAPH1	2.38959	7.44392	8.66082	2.59e-12	9.92e-12	16.9741	Up
CDC7	2.04047	5.18015	8.65542	2.64e-12	1.01e-11	16.9525	Up
PELI1	2.1168	6.43088	8.64599	2.74e-12	1.05e-11	16.9148	Up
DLG2	3.05714	6.23388	8.62355	3e-12	1.14e-11	16.825	Up
PGM2L1	2.43645	7.29462	8.61878	3.06e-12	1.16e-11	16.8059	Up
SEL1L3	2.85583	7.27693	8.58682	3.48e-12	1.31e-11	16.678	Up
ZIC2	3.73216	6.4472	8.58336	3.52e-12	1.33e-11	16.6641	Up
DIAPH3	2.46315	6.9693	8.57524	3.64e-12	1.37e-11	16.6317	Up
DNAJC12	2.65707	8.17874	8.55357	3.97e-12	1.49e-11	16.5449	Up
C11orf96	2.7528	7.45602	8.54956	4.03e-12	1.52e-11	16.5288	Up
SLAIN1	3.39802	5.40279	8.54935	4.04e-12	1.52e-11	16.528	Up
LOC728392	3.07725	7.94	8.50434	4.83e-12	1.8e-11	16.3477	Up
HACD4	2.09516	5.52906	8.49283	5.06e-12	1.88e-11	16.3016	Up
CYP26B1	4.47671	6.93875	8.47623	5.41e-12	2.01e-11	16.2351	Up
KIT	2.62818	6.83205	8.47328	5.47e-12	2.03e-11	16.2233	Up
TANC1	2.15797	5.76724	8.46971	5.55e-12	2.06e-11	16.209	Up
PTPRK	2.44802	6.81135	8.46578	5.64e-12	2.09e-11	16.1933	Up
AQP4	-2.35431	4.55184	-8.458	5.82e-12	2.15e-11	16.1621	Down
ITGB2-AS1	3.19377	6.93498	8.45436	5.91e-12	2.18e-11	16.1475	Up
ARMCX2	2.76465	7.80433	8.44995	6.01e-12	2.22e-11	16.1298	Up
AJUBA	2.04131	4.79172	8.44461	6.14e-12	2.26e-11	16.1084	Up
MFAP4	2.79015	8.26858	8.43576	6.36e-12	2.34e-11	16.073	Up
PRKCZ	2.02806	5.88678	8.43073	6.49e-12	2.38e-11	16.0528	Up
AKR1C2	-2.11166	7.18619	-8.42617	6.61e-12	2.43e-11	16.0345	Down
WNT5A	3.40788	7.48165	8.40904	7.08e-12	2.59e-11	15.9659	Up
LIMCH1	-2.57078	6.80712	-8.40466	7.21e-12	2.63e-11	15.9483	Down
EGR2	3.53549	7.49398	8.39894	7.37e-12	2.69e-11	15.9254	Up
CPED1	-2.24513	7.00492	-8.3939	7.52e-12	2.74e-11	15.9052	Down
GCH1	2.37926	5.11719	8.39369	7.53e-12	2.74e-11	15.9043	Up
USP25	-2.0139	7.4964	-8.39079	7.62e-12	2.77e-11	15.8927	Down
PDZRN3	-2.95527	6.23872	-8.3906	7.62e-12	2.77e-11	15.8919	Down
PSMB8	2.12629	6.40229	8.38689	7.74e-12	2.81e-11	15.877	Up
GLCCI1	2.24394	6.19296	8.38339	7.85e-12	2.85e-11	15.863	Up
SLC16A1	-2.02438	7.1436	-8.37319	8.18e-12	2.96e-11	15.8222	Down
EDNRA	3.07171	7.26989	8.34714	9.08e-12	3.26e-11	15.7177	Up
LOXL2	2.86305	7.10732	8.33305	9.6e-12	3.44e-11	15.6612	Up
NTNG1	2.76995	6.70432	8.32709	9.84e-12	3.52e-11	15.6373	Up
ITM2A	3.30172	10.2634	8.32688	9.84e-12	3.52e-11	15.6364	Up
CUX2	3.03401	5.91362	8.31944	1.01e-11	3.62e-11	15.6066	Up
DAB2	2.61815	7.14086	8.3089	1.06e-11	3.77e-11	15.5643	Up
DUSP6	3.0232	7.08732	8.30343	1.08e-11	3.85e-11	15.5424	Up
ALDH2	-2.20557	7.99338	-8.29622	1.11e-11	3.95e-11	15.5134	Down
MAFB	2.0027	8.70614	8.27244	1.22e-11	4.33e-11	15.418	Up
IRS2	2.34019	10.1142	8.25326	1.32e-11	4.67e-11	15.3411	Up
BEX1	3.60879	8.71791	8.24726	1.35e-11	4.78e-11	15.317	Up
SAT1	2.27462	8.5903	8.22299	1.49e-11	5.23e-11	15.2196	Up
DLGAP5	2.60522	5.21348	8.19749	1.65e-11	5.77e-11	15.1173	Up
DST	-2.43898	8.05651	-8.19006	1.7e-11	5.93e-11	15.0875	Down
LPL	-2.90258	7.15954	-8.18484	1.74e-11	6.05e-11	15.0665	Down
NABP1	2.57839	6.13266	8.18398	1.75e-11	6.07e-11	15.063	Up
LOC100996740	2.47584	6.0659	8.17347	1.82e-11	6.32e-11	15.0209	Up
GEM	2.45525	6.44777	8.16726	1.87e-11	6.47e-11	14.9959	Up
POU3F1	2.20605	6.79426	8.16273	1.9e-11	6.58e-11	14.9777	Up
TNFSF13B	2.49758	6.01368	8.16224	1.91e-11	6.59e-11	14.9758	Up
HOXD11	2.44736	6.66938	8.15857	1.93e-11	6.69e-11	14.9611	Up
CARD16	2.25036	5.28618	8.15641	1.95e-11	6.74e-11	14.9524	Up
GJC1	2.38307	6.88029	8.13652	2.11e-11	7.28e-11	14.8725	Up
DNAL4	2.01053	6.83473	8.12165	2.24e-11	7.7e-11	14.8129	Up
AEBP1	2.52446	7.61446	8.10088	2.44e-11	8.34e-11	14.7295	Up
C12orf75	-2.37148	6.11294	-8.07918	2.66e-11	9.06e-11	14.6423	Down
SGCD	-2.17746	6.32	-8.07883	2.66e-11	9.07e-11	14.6409	Down
HS3ST4	2.44679	7.97175	8.04985	2.99e-11	1.01e-10	14.5245	Up
SLC1A1	2.63061	5.72856	8.0435	3.07e-11	1.04e-10	14.499	Up
ADGRG2	5.14349	7.63375	8.00648	3.56e-11	1.2e-10	14.3504	Up
RARRES2	3.18833	8.14121	7.96019	4.29e-11	1.43e-10	14.1645	Up
HDGFL3	2.48632	5.96445	7.9023	5.42e-11	1.78e-10	13.932	Up
NELL2	3.65393	7.96941	7.89873	5.49e-11	1.81e-10	13.9177	Up
P2RX7	2.54851	5.06697	7.87705	6e-11	1.96e-10	13.8306	Up
TENT5C	-2.24948	5.08328	-7.87509	6.04e-11	1.98e-10	13.8227	Down
ATP1B1	-3.64535	7.94884	-7.85399	6.58e-11	2.15e-10	13.738	Down
HMGN5	2.16285	5.77604	7.84105	6.93e-11	2.25e-10	13.686	Up
RORA	-2.31003	6.92977	-7.82421	7.41e-11	2.41e-10	13.6184	Down
TBC1D9	2.40357	6.29061	7.82225	7.47e-11	2.42e-10	13.6105	Up
SYT1	3.28934	6.59199	7.82088	7.51e-11	2.44e-10	13.605	Up
COL16A1	2.27367	7.21955	7.81565	7.67e-11	2.48e-10	13.584	Up
CRIP2	2.23319	7.36293	7.8117	7.8e-11	2.52e-10	13.5681	Up
RETREG1	-2.24035	7.23653	-7.7895	8.53e-11	2.75e-10	13.479	Down
MAP1B	2.63136	6.88582	7.78928	8.53e-11	2.75e-10	13.4781	Up
MARCKS	2.67549	8.37901	7.78327	8.74e-11	2.81e-10	13.4539	Up
NPW	2.97748	5.05391	7.77242	9.13e-11	2.93e-10	13.4104	Up
MSRB3	-2.9951	6.91894	-7.75144	9.94e-11	3.17e-10	13.3261	Down
ADRB3	2.31707	6.78833	7.74674	1.01e-10	3.23e-10	13.3073	Up
ROBO1	2.34233	7.33511	7.73043	1.08e-10	3.44e-10	13.2418	Up
BCL6	-2.08328	8.75563	-7.6817	1.32e-10	4.14e-10	13.0461	Down
EPB41	2.19495	8.13065	7.68093	1.32e-10	4.15e-10	13.0431	Up
DCDC2	2.85666	6.24933	7.66317	1.42e-10	4.44e-10	12.9718	Up
NR3C2	-2.07426	5.14549	-7.64964	1.5e-10	4.67e-10	12.9175	Down
RHOH	3.1182	6.17337	7.63053	1.62e-10	5.02e-10	12.8407	Up
PAQR5	3.29963	6.03896	7.62804	1.63e-10	5.06e-10	12.8307	Up
SH2B3	2.11181	7.12285	7.62257	1.67e-10	5.17e-10	12.8088	Up
DKK3	2.68221	6.97532	7.58646	1.93e-10	5.94e-10	12.6639	Up
CA2	-2.49531	5.78816	-7.58329	1.95e-10	6.01e-10	12.6512	Down
COL11A1	4.24854	6.57332	7.57102	2.05e-10	6.3e-10	12.6019	Up
S1PR3	2.5137	6.8174	7.5414	2.31e-10	7.06e-10	12.4831	Up
MEG3	3.30004	6.88604	7.53078	2.41e-10	7.35e-10	12.4405	Up
F2R	2.80786	6.0484	7.52896	2.43e-10	7.4e-10	12.4332	Up
ENPP3	2.33368	7.10444	7.48861	2.86e-10	8.63e-10	12.2713	Up
OCLN	2.53108	6.5493	7.48597	2.89e-10	8.72e-10	12.2608	Up
STEAP2	2.88611	7.19862	7.48375	2.92e-10	8.79e-10	12.2518	Up
ID3	2.19898	7.92401	7.48207	2.94e-10	8.85e-10	12.2451	Up
HNMT	2.30856	6.9119	7.47497	3.02e-10	9.09e-10	12.2166	Up
SMAD9	2.56309	6.9356	7.42992	3.62e-10	1.08e-09	12.036	Up
TMEM176B	2.30781	6.96925	7.39762	4.12e-10	1.22e-09	11.9066	Up
FAM129A	-2.56447	7.26716	-7.32854	5.44e-10	1.59e-09	11.6298	Down
PEG3	4.44763	6.95577	7.32318	5.56e-10	1.62e-09	11.6084	Up
PHLDB2	2.51973	6.76037	7.31457	5.76e-10	1.67e-09	11.5739	Up
FILIP1L	-2.32765	6.36135	-7.31081	5.84e-10	1.7e-09	11.5588	Down
CD14	2.43067	6.80755	7.3012	6.07e-10	1.76e-09	11.5203	Up
LYPD1	2.20561	6.09312	7.27203	6.83e-10	1.97e-09	11.4036	Up
PGLYRP2	2.589	6.26601	7.25415	7.34e-10	2.11e-09	11.3321	Up
MERTK	2.34203	6.35819	7.24128	7.73e-10	2.22e-09	11.2806	Up
BAMBI	2.49545	6.67429	7.24028	7.76e-10	2.23e-09	11.2765	Up
ISG15	2.26961	7.41246	7.20333	9e-10	2.56e-09	11.1288	Up
ITGB2	2.3501	6.76262	7.19248	9.4e-10	2.67e-09	11.0854	Up
AURKA	2.06745	5.90381	7.17175	1.02e-09	2.89e-09	11.0025	Up
APOD	-2.82749	7.75928	-7.16841	1.04e-09	2.93e-09	10.9892	Down
CYP4F22	2.94888	7.11867	7.14772	1.12e-09	3.17e-09	10.9065	Up
COL6A2	2.53089	8.45924	7.12947	1.21e-09	3.4e-09	10.8335	Up
LBH	2.01916	6.62623	7.11242	1.3e-09	3.62e-09	10.7655	Up
PLAGL1	2.56671	6.57619	7.11212	1.3e-09	3.62e-09	10.7643	Up
AKAP7	2.41799	8.27408	7.08706	1.43e-09	3.99e-09	10.6642	Up
S100A11	2.10639	7.4325	7.07828	1.49e-09	4.12e-09	10.6292	Up
RBP1	2.59441	6.90692	7.0482	1.68e-09	4.63e-09	10.5091	Up
VCAN	3.35971	7.9834	7.04698	1.68e-09	4.65e-09	10.5042	Up
PKP1	3.81937	7.38793	7.01507	1.91e-09	5.26e-09	10.377	Up
MXRA5	3.12718	7.06673	7.00497	1.99e-09	5.47e-09	10.3367	Up
MFAP2	2.33735	6.68622	6.98559	2.15e-09	5.89e-09	10.2595	Up
LIPI	3.75961	6.39448	6.97391	2.26e-09	6.16e-09	10.2129	Up
COTL1	2.16587	5.50518	6.97235	2.27e-09	6.2e-09	10.2067	Up
LAPTM5	2.38217	7.86067	6.97116	2.28e-09	6.22e-09	10.2019	Up
OLFML3	2.4143	7.91615	6.9651	2.34e-09	6.37e-09	10.1778	Up
C1QC	2.33855	6.69147	6.9367	2.62e-09	7.09e-09	10.0647	Up
CDCA7	2.30928	5.93586	6.92776	2.72e-09	7.34e-09	10.0291	Up
CD109	2.08594	6.18948	6.92119	2.79e-09	7.52e-09	10.0029	Up
LONRF1	2.04434	8.57451	6.90254	3e-09	8.08e-09	9.9287	Up
NRN1	2.70095	7.30481	6.89995	3.04e-09	8.15e-09	9.91838	Up
XKR4	3.58825	6.68515	6.89827	3.06e-09	8.2e-09	9.91172	Up
TPD52	2.02721	7.35417	6.89238	3.13e-09	8.38e-09	9.88827	Up
CRNDE	2.08786	6.59182	6.85262	3.67e-09	9.76e-09	9.73015	Up
CTSK	2.38501	7.91076	6.80965	4.36e-09	1.15e-08	9.5594	Up
STON1	2.01645	6.17651	6.80039	4.52e-09	1.19e-08	9.52262	Up
GNG2	2.12866	5.78102	6.79307	4.65e-09	1.23e-08	9.49358	Up
IGFBP5	-2.08703	9.4198	-6.79003	4.71e-09	1.24e-08	9.48152	Down
MMP9	3.43373	8.25424	6.71775	6.29e-09	1.63e-08	9.19479	Up
GPX3	-2.71214	7.21997	-6.70797	6.54e-09	1.69e-08	9.15603	Down
FAT1	2.01527	6.34686	6.70156	6.7e-09	1.74e-08	9.13062	Up
PCDHB16	2.15482	5.37803	6.66753	7.68e-09	1.98e-08	8.99586	Up
CLSTN2	3.10662	6.92563	6.66331	7.81e-09	2.01e-08	8.97919	Up
DTNA	-2.02267	6.27474	-6.62748	9.01e-09	2.3e-08	8.83744	Down
TYROBP	2.05223	6.93203	6.60361	9.9e-09	2.52e-08	8.74305	Up
INHBA	2.67653	5.25914	6.56407	1.16e-08	2.93e-08	8.5869	Up
CNN3	2.55316	7.47809	6.55667	1.19e-08	3.01e-08	8.55769	Up
ADAMTS2	2.24703	6.34966	6.52989	1.33e-08	3.33e-08	8.45205	Up
CYP1B1	2.4067	6.67935	6.52657	1.35e-08	3.37e-08	8.43895	Up
CADPS2	2.03696	7.06247	6.51382	1.42e-08	3.54e-08	8.38868	Up
MSX1	2.36381	6.83833	6.50268	1.48e-08	3.69e-08	8.34479	Up
RUNX2	2.38718	5.32601	6.49158	1.55e-08	3.85e-08	8.30102	Up
NEXMIF	2.78557	4.73862	6.48615	1.58e-08	3.93e-08	8.27964	Up
TFAP2B	4.29792	6.95721	6.46525	1.72e-08	4.25e-08	8.19738	Up
KCNE3	2.84256	7.02174	6.45713	1.77e-08	4.38e-08	8.16541	Up
VAMP1	2.12315	6.95232	6.45485	1.79e-08	4.42e-08	8.15644	Up
DNER	2.68312	5.47521	6.39263	2.29e-08	5.6e-08	7.91185	Up
TMEFF2	4.10119	6.53617	6.39171	2.3e-08	5.61e-08	7.90826	Up
SIAH3	2.60675	4.77963	6.3888	2.32e-08	5.67e-08	7.89683	Up
GXYLT2	2.72805	6.03259	6.3571	2.63e-08	6.39e-08	7.77241	Up
PPP1R1A	-2.1104	9.43875	-6.33415	2.88e-08	6.97e-08	7.68242	Down
HIST1H2AC	2.37602	8.23695	6.30701	3.21e-08	7.72e-08	7.57613	Up
PLSCR4	2.47713	6.70657	6.30482	3.24e-08	7.78e-08	7.56755	Up
CRIP1	2.16764	7.76196	6.29223	3.4e-08	8.16e-08	7.51828	Up
OLFM3	2.92484	5.44475	6.28385	3.52e-08	8.41e-08	7.48549	Up
ZBTB16	-2.00332	6.83189	-6.26211	3.83e-08	9.14e-08	7.40047	Down
FABP4	-2.84381	6.88369	-6.23441	4.28e-08	1.01e-07	7.29222	Down
CNMD	2.27863	7.23311	6.21727	4.58e-08	1.08e-07	7.22532	Up
ENPEP	2.26671	5.9853	6.21629	4.59e-08	1.09e-07	7.22151	Up
TENM2	2.57941	5.28312	6.2135	4.64e-08	1.1e-07	7.2106	Up
RGS1	2.75843	5.12094	6.18133	5.27e-08	1.24e-07	7.08517	Up
IFIT3	2.16555	6.79177	6.13808	6.25e-08	1.46e-07	6.91675	Up
LOX	2.51763	5.11154	6.10847	7.02e-08	1.63e-07	6.80164	Up
CTHRC1	2.85232	6.70644	6.05918	8.52e-08	1.96e-07	6.61028	Up
EGF	-2.06468	5.41457	-5.99625	1.09e-07	2.48e-07	6.3666	Down
EGR1	3.38026	9.16031	5.95418	1.28e-07	2.91e-07	6.20409	Up
MYOM2	-2.94956	8.11771	-5.95255	1.29e-07	2.93e-07	6.1978	Down
MEIS1	2.17127	6.98351	5.92513	1.44e-07	3.24e-07	6.09203	Up
GRP	3.43699	6.86079	5.92208	1.46e-07	3.28e-07	6.08027	Up
RGS2	2.1678	6.63203	5.89993	1.59e-07	3.56e-07	5.99495	Up
CAV2	2.3594	7.83846	5.88841	1.66e-07	3.71e-07	5.95062	Up
CLDN1	3.42947	7.11173	5.88143	1.71e-07	3.81e-07	5.92379	Up
LOXHD1	2.52387	6.58816	5.85948	1.86e-07	4.14e-07	5.83939	Up
LOXL1	2.11337	5.95684	5.81487	2.21e-07	4.88e-07	5.66823	Up
C1QA	2.03654	6.83651	5.78478	2.48e-07	5.45e-07	5.55297	Up
SCG2	3.47097	6.14679	5.76559	2.67e-07	5.85e-07	5.47953	Up
CDKL2	2.25681	5.26982	5.74336	2.91e-07	6.35e-07	5.3946	Up
C1QB	2.06606	6.09402	5.74116	2.94e-07	6.41e-07	5.3862	Up
SFRP2	3.79563	7.06817	5.72916	3.08e-07	6.7e-07	5.34039	Up
CCK	3.42072	6.8012	5.69987	3.45e-07	7.46e-07	5.2287	Up
PMAIP1	2.04501	4.82614	5.68365	3.67e-07	7.92e-07	5.16695	Up
OLFML2B	2.11242	6.5788	5.67269	3.83e-07	8.25e-07	5.12526	Up
RRAD	-2.13744	5.43476	-5.66147	4e-07	8.59e-07	5.08257	Down
COL8A1	3.04593	6.24976	5.65236	4.14e-07	8.88e-07	5.04794	Up
ACTC1	-2.54801	6.68937	-5.62156	4.66e-07	9.96e-07	4.93105	Down
CDH8	2.07586	5.85957	5.60826	4.91e-07	1.05e-06	4.88059	Up
BEX2	2.22201	6.26885	5.60406	4.99e-07	1.06e-06	4.86469	Up
ZNF595	2.06365	5.33075	5.58298	5.41e-07	1.15e-06	4.78489	Up
UCHL1	2.04362	7.59418	5.51972	6.89e-07	1.45e-06	4.54594	Up
CTGF	2.37628	7.06677	5.4735	8.22e-07	1.71e-06	4.37196	Up
HBB	-3.08586	9.34585	-5.38718	1.14e-06	2.35e-06	4.04847	Down
JPH1	-2.06212	9.44036	-5.37796	1.18e-06	2.43e-06	4.01401	Down
MEST	2.12094	6.55313	5.34613	1.34e-06	2.72e-06	3.89528	Up
ANOS1	-2.01476	6.16588	-5.33868	1.37e-06	2.8e-06	3.86754	Down
LMO3	2.28374	6.67604	5.28532	1.68e-06	3.39e-06	3.66917	Up
CALCB	2.73509	6.6584	5.02541	4.45e-06	8.62e-06	2.71433	Up
THBS2	2.10302	7.40338	4.94368	6.02e-06	1.15e-05	2.41822	Up
PRAC1	2.51376	6.22392	4.91761	6.63e-06	1.26e-05	2.32421	Up
APELA	2.24469	5.03423	4.83206	9.07e-06	1.7e-05	2.01734	Up
G0S2	-2.51255	7.8145	-4.80307	1.01e-05	1.88e-05	1.91389	Down
NNMT	2.28267	7.44018	4.76668	1.15e-05	2.14e-05	1.78444	Up
NPY	2.22915	7.23662	4.67614	1.6e-05	2.93e-05	1.46442	Up
CXCL14	-2.52775	6.90553	-4.66459	1.67e-05	3.05e-05	1.42382	Down
DSP	2.19254	5.19007	4.58176	2.25e-05	4.05e-05	1.13398	Up
COL12A1	2.20362	8.13126	4.5047	2.96e-05	5.27e-05	0.866681	Up
SYNPR	2.82901	5.90908	4.49057	3.11e-05	5.53e-05	0.817938	Up
COMP	2.53569	6.30152	4.488	3.14e-05	5.57e-05	0.80908	Up
FOS	2.34647	7.70776	4.46209	3.44e-05	6.09e-05	0.719892	Up
POU4F2	2.25614	4.83804	4.36157	4.9e-05	8.53e-05	0.376443	Up
CPNE4	2.12212	6.03549	4.2992	6.09e-05	0.000104933	0.165471	Up
CD24	2.1067	6.14158	4.24122	7.45e-05	0.000127116	-0.0291951	Up
RPS4Y1	3.1885	7.80772	4.08653	0.000126589	0.000211167	-0.541259	Up
LUM	2.16264	8.54359	4.06571	0.000135856	0.000225859	-0.609324	Up
NOS1	-2.16302	6.58446	-3.9724	0.000186064	0.000305506	-0.911938	Down
GDF10	2.28969	5.99134	3.91865	0.000222649	0.000362101	-1.08435	Up
SLC17A8	2.36615	4.66902	3.88932	0.000245441	0.000397693	-1.17787	Up
PENK	2.52369	7.0297	3.75361	0.000383328	0.000608561	-1.60473	Up
ASPN	2.03281	7.6922	3.73745	0.000404004	0.000640329	-1.65492	Up
UTS2	2.60921	4.87957	3.45354	0.000996507	0.00151358	-2.51366	Up
XIST	-2.45328	7.85273	-2.40514	0.0191274	0.0252192	-5.24649	Down
